# Supplementary material for: Differential transcriptome profiling of chilling stress response between shoots and rhizomes of Oryza longistaminata using RNA sequencing
Source: PLoS One. 2017 Nov 30;12(11):e0188625. doi: 10.1371/journal.pone.0188625 (PMC5708648; doi:10.1371/journal.pone.0188625)
Supplement: S1 Table — (XLSX) [file pone.0188625.s001.xlsx]

## Sheet: Table S1
S1 Table. Information of primers used in qRT-PCR analysis.
Gene ID	Forward primer	Reverse primer
Os01g06220	5' GACGCTACGCACGGGCTCAA 3'	5' CGTTGGCAGCAGCAGTGGAA 3'
Os01g15900	5' AGCAGTACCAACGGGTGAAA 3'	5' CTCGACGACGATGGAGACAT 3'
Os01g19330	5' TCACCTGACCCGTCAACC 3'	5' TGTGACCAGATGTCCTCCAA 3'
Os01g45250	5' AACCGAAGCCCACGACGAAG 3'	5' AACCGACTTGCAGAGCTGTATTCC 3'
Os01g47760	5' ATCCCGTACAGCAGCACCCG 3'	5' TGCAGCAGCCGCTTCACC 3'
Os01g50370	5' GAGACCGACGACGAGGAGGA 3'	5' CCGACAAGCACCACTTCAGC 3'
Os01g60020	5' TGGACGAGTGGGTGCTGTGC 3'	5' GCCGTTCTGATGGTGGTGGTT 3'
Os01g72530	5' ACCACAATTCGCAAGCAA 3'	5' GCAGTCGTCGATGTCCTG 3'
Os02g41510	5' ATCCACCTCCACGACCTTC 3'	5' GTCATTGCCAGCGTCTCC 3'
Os02g50600	5' ACGCCAACTTCTCCCGCTAC 3'	5' CGAACGGTGCTGATGCTGA 3'
Os02g52150	5' TTCGGTAATATGTATGGTGAGTTG 3'	5' TGGATTTCGTTCAATGTCAAGT 3'
Os02g54600	5' GCCGCATCCTCAACCAGACCA 3'	5' GGGAACCTGCCCATGTAGAACTCG 3'
Os03g04400	5' CCATTGATTGTTGCTCCTGTTC 3'	5' CCATCCGCATGAGAAAGATTA 3'
Os03g17010	5' GGATGGATGGTCGGGTGGTT 3'	5' CCTCCGTTATTTGCTGGAAGA 3'
Os03g60570	5' TCCAGTTCGTTCGGTTTC 3'	5' CCTTCTTGGTGGTCTCCTT 3'
Os04g35250	5' CTTCGCTGATCCAGTCCCTGTC 3'	5' TCGGTTTCCCGTAGCTCGTC 3'
Os05g03860	5' CGTTCCCACTCCTTCTCC 3'	5' CTCCCTGTTCGACAGCAT 3'
Os05g25770	5' TCTGGACGACATTATGGGTTT 3'	5' AGCGGAAGAACAGGATTACATT 3'
Os05g27730	5' GCCCAACACGGCAATACA 3'	5' CAGCAGTTACAAAGGCACAAAA 3'
Os05g31620	5' TCAACTTCGAGGAGTTCAAGC 3'	5' GAGCGGTGAGGTGTCCATC 3'
Os05g48010	5' CGCAGCAGCAGTTCATCCG 3'	5' GTGTCCTCCTATGTCAGGGTGT 3'
Os06g11860	5' CACCACTCCCTTCTCCTACTCG 3'	5' TGCACCTGAATCTGCTGGATC 3'
Os07g06830	5' AGGGACCGGAACGAGCACTAC 3'	5' ACGACGAAGCTGCGGATGAG 3'
Os12g16720	5' GCACCTCACCAAGAACACCTCG 3'	5' GCTCCGTCATCACCCACTCC 3'
Os12g41110	5' AGGTGAGGGTGAGGCAGGAG 3'	5' GCCATGAGGGCGAGGAACT 3'
