# Supplementary material for: Differential transcriptome profiling of chilling stress response between shoots and rhizomes of Oryza longistaminata using RNA sequencing
Source: PLoS One. 2017 Nov 30;12(11):e0188625. doi: 10.1371/journal.pone.0188625 (PMC5708648; doi:10.1371/journal.pone.0188625)
Supplement: S2 Table — (XLSX) [file pone.0188625.s002.xlsx]

## Sheet: Table S2
S2 Table. List of genes commonly induced in both shoots and rhizomes in O. longistaminata under 7d chilling stress.
Gene ID	Shoots	Rhizomes	Function Annotation
LOC_Os01g27230	4.53406	7.24889	12-oxophytodienoate reductase
LOC_Os05g05670	3.73008	5.59948	1-aminocyclopropane-1-carboxylate oxidase
LOC_Os01g72900	7.22186	8.42269	abscisic stress-ripening
LOC_Os01g72910	8.06718	8.65525	abscisic stress-ripening
LOC_Os09g21710	7.80094	7.86156	AN1-like zinc finger domain containing protein
LOC_Os04g57340	4.47516	4.20684	AP2 domain containing protein
LOC_Os01g12440	7.89007	4.92928	AP2 domain containing protein
LOC_Os04g34970	6.0435	9.14483	AP2 domain containing protein
LOC_Os02g52670	6.83062	8.16463	AP2 domain containing protein
LOC_Os09g28440	11.1057	6.07769	AP2 domain containing protein, OsEATB
LOC_Os11g06770	8.47328	11.2818	OsERF118, ethylene-responsive transcription factor ERF110
LOC_Os02g43790	5.34628	4.98659	OsERF91, ethylene-responsive transcription factor
LOC_Os07g34940	4.35205	4.83152	aspartic proteinase nepenthesin-1 precursor
LOC_Os03g58790	4.20193	3.98669	ATPase
LOC_Os07g09420	6.48782	9.89203	ATPase
LOC_Os05g32370	9.19445	10.5144	ATP-dependent RNA helicase
LOC_Os01g55520	9.92031	7.68298	ATROPGEF7/ROPGEF7
LOC_Os05g31670	6.10878	4.16701	AWPM-19-like membrane family protein
LOC_Os09g35780	4.87665	7.02714	BAP2
LOC_Os01g03340	5.29044	3.79382	BBTI4 - Bowman-Birk type bran trypsin inhibitor precursor
LOC_Os10g41550	4.57634	4.14487	beta-amylase
LOC_Os04g58810	4.46084	3.88053	CAF1 family ribonuclease containing protein
LOC_Os02g56310	5.6128	4.79623	calcium-dependent protein kinase isoform AK1
LOC_Os10g28240	6.86965	8.92829	calcium-transporting ATPase, plasma membrane-type
LOC_Os08g27170	7.47981	8.75803	calmodulin binding protein
LOC_Os12g04360	5.88341	4.93963	calmodulin-like protein 1
LOC_Os11g04560	7.62256	6.60247	calmodulin-like protein 1
LOC_Os06g47880	5.57739	7.02516	cell division control protein 2 homolog 3
LOC_Os01g62230	6.09751	5.6267	Core histone H2A/H2B/H3/H4 domain containing protein
LOC_Os05g03860	6.03755	5.40359	CPuORF3 - conserved peptide uORF-containing transcript
LOC_Os10g36703	6.68657	6.9101	CPuORF40 - conserved peptide uORF-containing transcript
LOC_Os01g18170	4.39534	5.55641	Cupin domain containing protein
LOC_Os12g23700	4.43638	5.65497	cyclin-dependent kinase G-2
LOC_Os12g16720	4.23679	5.30298	cytochrome P450 71A1
LOC_Os07g23570	4.3878	6.69762	cytochrome P450 72A1
LOC_Os01g43740	5.12224	8.60727	cytochrome P450 72A1
LOC_Os10g05020	3.83296	6.78063	cytochrome P450
LOC_Os12g39310	6.89798	6.12869	cytochrome P450
LOC_Os12g05440	4.03528	7.68592	cytochrome P450
LOC_Os11g05380	5.35065	6.74656	cytochrome P450
LOC_Os04g30420	6.25012	5.77927	dehydrogenase
LOC_Os01g57440	5.24462	5.53166	DNA repair metallo-beta-lactamase
LOC_Os03g16920	7.63684	6.86826	DnaK family protein
LOC_Os02g04130	7.87635	7.71132	DUF1645 domain containing protein
LOC_Os05g50230	5.42157	4.92526	DUF1645 domain containing protein
LOC_Os02g41840	7.65302	5.20098	DUF584 domain containing protein
LOC_Os01g55510	7.74032	9.25743	dynein light chain type 1 domain containing protein
LOC_Os09g30490	7.53144	5.75536	EF hand family protein
LOC_Os09g24580	6.19223	5.41821	EF hand family protein
LOC_Os03g59770	7.74052	8.80506	EF hand family protein
LOC_Os02g19770	6.7682	7.34643	eukaryotic translation initiation factor 1A
LOC_Os01g67820	8.45889	5.92947	exo70 exocyst complex subunit domain containing protein
LOC_Os12g04230	6.67313	6.06798	expressed protein
LOC_Os12g05690	6.56822	7.204	expressed protein
LOC_Os09g32000	8.65986	8.5999	expressed protein
LOC_Os04g46270	4.53654	4.24428	expressed protein
LOC_Os02g50220	7.344	6.33761	expressed protein
LOC_Os06g13190	5.48806	8.36579	expressed protein
LOC_Os01g53730	5.74113	6.27047	expressed protein
LOC_Os04g49370	7.34811	6.92589	expressed protein
LOC_Os11g17930	3.90393	4.03315	expressed protein
LOC_Os04g47110	4.01315	5.47124	expressed protein
XLOC_030826	4.07359	7.42602	expressed protein
LOC_Os02g50710	4.09208	5.03822	expressed protein
LOC_Os01g48030	4.11392	3.91775	expressed protein
LOC_Os04g59140	4.14174	3.93826	expressed protein
LOC_Os03g21640	4.18458	4.49075	expressed protein
LOC_Os10g03550	4.20579	3.82125	expressed protein
LOC_Os08g19210	4.23703	4.29771	expressed protein
LOC_Os11g39380	4.33549	6.66221	expressed protein
LOC_Os10g41420	4.38808	4.03961	expressed protein
LOC_Os08g42800	4.48451	5.86611	expressed protein
LOC_Os06g50230	4.50157	4.13945	expressed protein
LOC_Os03g55430	4.50544	6.5949	expressed protein
LOC_Os08g31860	4.51179	5.31936	expressed protein
LOC_Os06g09600	4.51601	6.59594	expressed protein
LOC_Os03g20600	4.6737	4.58251	expressed protein
LOC_Os01g50870	4.67726	5.1625	expressed protein
LOC_Os01g40070	4.70366	5.20319	expressed protein
LOC_Os03g51390	4.72805	5.41178	expressed protein
LOC_Os03g13810	4.81989	4.85324	expressed protein
LOC_Os06g12539	4.99073	7.4452	expressed protein
LOC_Os06g09990	5.01987	5.51247	expressed protein
LOC_Os12g12870	5.10846	5.95354	expressed protein
LOC_Os05g30500	5.11968	5.07892	expressed protein
LOC_Os07g42220	5.12923	5.70562	expressed protein
LOC_Os01g49370	5.14399	3.89503	expressed protein
LOC_Os08g40919	5.14955	5.17994	expressed protein
LOC_Os01g66544	5.17194	6.03294	expressed protein
LOC_Os09g37990	5.29693	6.20993	expressed protein
LOC_Os03g51470	5.36459	6.48978	expressed protein
LOC_Os05g25920	5.40852	6.09663	expressed protein
LOC_Os01g37810	5.58517	6.68631	expressed protein
LOC_Os11g10470	5.72072	6.59597	expressed protein
LOC_Os02g37180	5.77401	6.94162	expressed protein
LOC_Os02g36530	5.80158	6.75457	expressed protein
LOC_Os09g37080	5.94957	6.01163	expressed protein
LOC_Os01g72360	6.12968	5.18423	expressed protein
LOC_Os09g32330	6.28705	5.74625	expressed protein
LOC_Os07g38190	6.37796	7.25372	expressed protein
LOC_Os12g36980	6.39592	5.39463	expressed protein
LOC_Os09g19970	6.45942	7.6412	expressed protein
LOC_Os12g17804	6.51421	8.64938	expressed protein
LOC_Os09g26670	6.56176	6.59025	expressed protein
LOC_Os03g01740	6.59026	6.10497	expressed protein
LOC_Os01g58130	6.69022	5.98106	expressed protein
LOC_Os06g04240	6.71406	7.14912	expressed protein
LOC_Os02g24010	7.00363	5.59991	expressed protein
LOC_Os02g52170	7.01538	6.8394	expressed protein
LOC_Os05g32860	7.04342	7.19311	expressed protein
LOC_Os03g05700	7.09439	9.94427	expressed protein
LOC_Os06g04230	7.2276	4.38018	expressed protein
LOC_Os07g23485	7.27124	9.08795	expressed protein
LOC_Os08g07020	7.42444	8.3616	expressed protein
LOC_Os12g08930	7.432	11.7733	expressed protein
LOC_Os12g02240	7.50719	7.5653	expressed protein
LOC_Os08g45120	7.53051	9.54347	expressed protein
LOC_Os08g31850	7.56414	8.38001	expressed protein
LOC_Os02g32320	7.70288	6.48163	expressed protein
LOC_Os03g52410	7.78179	5.51374	expressed protein
LOC_Os02g34250	7.83727	9.81783	expressed protein
LOC_Os05g05080	7.9072	9.81246	expressed protein
LOC_Os03g14440	7.91636	7.68445	expressed protein
LOC_Os03g08940	7.93312	5.71848	expressed protein
LOC_Os05g48400	7.95415	6.94104	expressed protein
LOC_Os06g05510	8.18645	8.21171	expressed protein
LOC_Os09g34020	8.21769	8.38641	expressed protein
LOC_Os01g47910	8.30908	6.06265	expressed protein
LOC_Os06g05450	9.31055	9.80024	expressed protein
LOC_Os06g05470	9.88748	10.7566	expressed protein
LOC_Os01g18810	9.96644	9.69104	expressed protein
LOC_Os07g01770	8.64503	4.34517	expressed protein
LOC_Os08g31260	12.2889	11.6874	expressed protein
LOC_Os08g33430	5.72198	7.53398	formin
LOC_Os04g44510	4.01649	4.0981	GEM
LOC_Os03g15270	5.04164	7.02976	gibberellin receptor GID1L2
LOC_Os03g57640	6.15828	7.35245	gibberellin receptor GID1L2
LOC_Os01g06220	6.17955	6.38438	gibberellin receptor GID1L2
LOC_Os03g50280	5.31298	5.43602	GLTP domain containing protein
LOC_Os06g06130	8.16457	8.297	glutamate receptor
LOC_Os06g25010	5.15978	4.8574	glycosyl hydrolase
LOC_Os11g47520	8.03344	4.30369	glycosyl hydrolase
LOC_Os04g51460	5.04385	3.67873	glycosyl hydrolases family 16
LOC_Os05g41610	5.54302	5.82581	glycosyl hydrolases family 17
LOC_Os02g50600	5.44154	5.44068	glycosyl transferase 8 domain containing protein
LOC_Os01g31370	5.45899	4.995	glycosyltransferase
LOC_Os04g45590	6.82058	8.0006	glyoxalase family protein
LOC_Os02g08330	7.82183	9.13684	gp176
LOC_Os09g32370	10.9436	10.2457	gp176
LOC_Os12g29400	7.3591	6.61503	GRAM domain containing protein
LOC_Os11g04400	5.64459	5.75454	GRAS family transcription factor containing protein
LOC_Os12g04200	6.10283	5.96474	GRAS family transcription factor containing protein
LOC_Os04g35250	5.75295	6.80776	MONOCULM 1
LOC_Os01g64470	5.45107	6.63691	harpin-induced protein 1 domain containing protein
LOC_Os02g52150	4.5287	8.13006	heat shock 22 kDa protein, mitochondrial precursor
LOC_Os01g42190	5.59304	5.13785	heat shock protein DnaJ
LOC_Os04g01740	8.97193	6.8611	heat shock protein
LOC_Os01g74490	5.85402	7.68019	heavy metal-associated domain containing protein
LOC_Os02g38230	7.42359	6.89541	high affinity nitrate transporter
LOC_Os01g63690	6.6721	5.91446	hs1
LOC_Os04g19370	7.11179	6.76235	hypothetical protein
LOC_Os03g13740	4.78206	4.65801	immediate-early fungal elicitor protein CMPG1
LOC_Os08g45000	11.8928	8.62509	inorganic phosphate transporter
LOC_Os11g31060	7.27435	6.54138	IQ calmodulin-binding and BAG domain containing protein
LOC_Os05g46480	5.4007	7.54312	late embryogenesis abundant protein, group 3
LOC_Os04g01950	6.03684	6.72345	legume lectins beta domain containing protein
LOC_Os03g19070	6.64473	4.43524	long cell-linked locus protein
LOC_Os04g48290	5.52997	5.86509	MATE efflux family protein
LOC_Os10g29380	6.88224	5.92896	MBTB52 - Bric-a-Brac, Tramtrack
LOC_Os02g50730	3.66938	4.25587	metalloendoproteinase 1 precursor
LOC_Os06g13180	4.07922	5.6256	metalloendoproteinase 1 precursor
LOC_Os05g48010	3.79811	4.19353	OsMYB55, MYB family transcription factor
LOC_Os01g19330	5.18746	5.66899	MYB family transcription factor
LOC_Os02g41510	8.93466	5.09189	OsMYB30, MYB family transcription factor
LOC_Os10g33810	6.8228	8.80962	OsMYB4, myb-related protein Myb4
LOC_Os11g03300	4.62408	3.92596	OsNAC10, NAC domain transcription factor
LOC_Os01g60020	5.41305	6.18698	OsNAC4, NAC domain transcription factor
LOC_Os07g12340	4.3396	4.50326	OsNAC3, NAC domain-containing protein 67
LOC_Os12g03040	4.09325	4.00978	ONAC131, no apical meristem protein
LOC_Os07g04560	4.86046	6.23896	no apical meristem protein
LOC_Os01g15640	5.1596	4.35971	OsNAC8, no apical meristem protein
LOC_Os06g14190	3.7176	4.28599	NF-X1-type zinc finger protein
LOC_Os02g50940	4.39098	4.74352	NHL repeat-containing protein
LOC_Os01g59680	7.42604	6.04242	NHL25
LOC_Os04g50820	7.53176	6.68093	oligopeptide transporter
LOC_Os05g50180	8.42556	6.24487	OsCML14 - Calmodulin-related calcium sensor protein
LOC_Os05g31620	5.29416	5.63025	OsCML15 - Calmodulin-related calcium sensor protein
LOC_Os01g04330	3.78223	4.72014	OsCML16 - Calmodulin-related calcium sensor protein
LOC_Os01g72530	7.72815	7.93713	OsCML31 - Calmodulin-related calcium sensor protein, OsMSR2
LOC_Os12g41110	5.71731	7.96577	OsCML5 - Calmodulin-related calcium sensor protein
LOC_Os02g44990	8.21882	9.63273	OsFBDUF13 - F-box and DUF domain containing protein
LOC_Os03g50050	5.0926	4.42511	OsFBDUF16 - F-box and DUF domain containing protein
LOC_Os03g58764	5.71592	5.20407	OsFBDUF18 - F-box and DUF domain containing protein
LOC_Os04g19750	6.04371	6.54539	OsFBL11 - F-box domain and LRR containing protein
LOC_Os03g51760	6.77951	4.81376	OsFBX109 - F-box domain containing protein
LOC_Os07g37400	6.26298	4.53488	OsFBX257 - F-box domain containing protein
LOC_Os01g47760	4.66583	3.76161	OsGrx_I1 - glutaredoxin subgroup III
LOC_Os12g06870	5.92009	4.06927	OsNucAP2 - Putative Nucleoporin Autopeptidase homologue
LOC_Os10g37760	5.72843	3.9458	OsRhmbd17 - Putative Rhomboid homologue
LOC_Os11g47840	3.83846	4.6207	OsRhmbd18 - Putative Rhomboid homologue
LOC_Os03g29240	5.00205	4.86261	PDI
LOC_Os03g18860	4.83827	4.55713	pectinesterase
LOC_Os09g34870	5.8964	7.81893	pentatricopeptide
LOC_Os04g59160	4.90798	3.85032	peroxidase precursor
LOC_Os11g12650	7.34381	5.92614	PHD-finger domain containing protein
LOC_Os11g30290	6.06573	10.7274	PHF5-like protein domain containing protein
LOC_Os02g51970	5.06757	6.95541	phosphate-induced protein 1 conserved region domain containing protein
LOC_Os06g11650	8.92707	4.88344	phosphate-induced protein 1 conserved region domain containing protein
LOC_Os01g52230	6.30926	8.85281	phosphoethanolamine/phosphocholine phosphatase
LOC_Os01g52530	3.83681	3.59139	phosphoribosyl transferase
LOC_Os01g68650	5.09161	4.41298	plant-specific domain TIGR01615 family protein
LOC_Os02g48850	7.48904	6.31536	plant-specific domain TIGR01615 family protein
LOC_Os01g70660	5.68548	5.11358	potassium transporter
LOC_Os11g05080	4.09089	4.52751	powdery mildew resistant protein 5
LOC_Os01g28790	4.91721	4.59377	PRAS-rich protein
LOC_Os06g23530	4.91014	5.5312	pre-mRNA-splicing factor ATP-dependent RNA helicase
LOC_Os09g25200	6.09244	5.78966	protein binding protein
LOC_Os06g39875	7.09278	5.60132	ras-related protein
LOC_Os04g14920	5.43968	6.15468	retrotransposon protein, putative, Ty3-gypsy subclass
LOC_Os04g27810	5.98104	9.34209	retrotransposon protein, putative, Ty3-gypsy subclass
LOC_Os03g07930	8.11479	9.99894	retrotransposon protein, putative, Ty3-gypsy subclass
LOC_Os12g43680	5.06578	5.76196	retrotransposon protein, putative, unclassified
LOC_Os01g27200	5.17011	4.06073	retrotransposon protein, putative, unclassified
LOC_Os11g23080	5.93334	7.84554	retrotransposon protein, putative, unclassified
LOC_Os07g25960	6.95359	9.24805	retrotransposon protein, putative, unclassified
LOC_Os01g39136	7.48499	8.18585	retrotransposon protein, putative, unclassified
LOC_Os01g16220	4.05407	3.58116	Sad1 / UNC-like C-terminal domain containing protein
LOC_Os03g29250	5.24214	6.33184	SPX domain-containing protein
LOC_Os01g70790	5.82896	5.1405	SRC2 protein
LOC_Os05g46760	8.6299	7.76094	STE_MEKK_ste11_MAP3K.19
LOC_Os01g50370	6.79442	7.03142	STE_MEKK_ste11_MAP3K.4
LOC_Os01g50400	7.25837	10.2907	STE_MEKK_ste11_MAP3K.5
LOC_Os01g50410	6.8597	7.45234	STE_MEKK_ste11_MAP3K.6
LOC_Os03g58170	4.25211	6.74504	stem-specific protein TSJT1
LOC_Os09g25760	4.95777	5.23504	tetraspanin family protein
LOC_Os06g05790	4.19237	5.15266	transferase family domain containing protein
LOC_Os05g43540	6.4678	6.00267	transmembrane protein 56
LOC_Os07g37320	5.87617	5.50934	transporter family protein
LOC_Os01g09220	10.2813	9.57231	transposon protein, putative, CACTA, En/Spm sub-class
LOC_Os04g51150	4.77003	6.29059	transposon protein, putative, unclassified
LOC_Os01g04620	5.83623	5.65114	transposon protein, putative, unclassified
LOC_Os01g67810	6.30514	5.27832	transposon protein, putative, unclassified
LOC_Os04g51160	6.53885	7.00891	transposon protein, putative, unclassified
LOC_Os09g36320	5.11885	5.43107	tyrosine protein kinase domain containing protein
LOC_Os08g08700	6.69549	5.7743	ubiquitin family protein
LOC_Os02g34410	4.68311	5.3178	U-box domain-containing protein
LOC_Os01g64570	6.03035	6.48172	U-box domain-containing protein
LOC_Os01g07300	4.92731	4.63261	uncharacterized 50.6 kDa protein in the 5region of gyrA and gyrB
LOC_Os03g52910	5.35339	5.33693	uncharacterized UPF0114 domain containing protein
LOC_Os01g17050	8.10051	6.27132	VQ domain containing protein
LOC_Os02g07690	4.64857	5.61313	VQ domain containing protein
LOC_Os06g33970	5.62878	5.48637	VQ domain containing protein
LOC_Os01g61080	5.34945	5.91123	WRKY24
LOC_Os01g51690	4.30317	5.16071	WRKY26
LOC_Os05g25770	4.12368	3.61742	WRKY45
LOC_Os05g27730	5.7843	5.42715	WRKY53
LOC_Os06g24990	5.37326	4.98444	xylanase inhibitor protein 1 precursor
LOC_Os03g08330	6.05982	6.82415	OsTIFY11b, ZIM domain containing protein
LOC_Os03g08320	4.71368	5.86035	OsTIFY11c, ZIM domain containing protein
LOC_Os03g08310	6.276	8.59606	OsTIFY11a, ZIM domain containing protein
LOC_Os03g57900	7.03996	7.934	zinc finger A20 and AN1 domain-containing stress-associated protein
LOC_Os10g32760	4.71386	5.63968	zinc finger family protein
LOC_Os08g03260	12.1418	9.3485	zinc finger family protein
LOC_Os02g45780	5.88642	5.65321	zinc finger, C3HC4 type domain containing protein
LOC_Os12g04450	10.0645	6.06968	zinc finger, C3HC4 type domain containing protein
LOC_Os11g47620	10.1566	8.97282	ZOS11-09 - C2H2 zinc finger protein
LOC_Os03g32230	6.35408	5.82897	ZOS3-12 - C2H2 zinc finger protein
LOC_Os03g60560	9.45299	9.10685	ZOS3-21 - C2H2 zinc finger protein, ZFP182
LOC_Os03g60570	8.21718	8.021	ZOS3-22 - C2H2 zinc finger protein, ZFP15
