# Supplementary material for: Differential transcriptome profiling of chilling stress response between shoots and rhizomes of Oryza longistaminata using RNA sequencing
Source: PLoS One. 2017 Nov 30;12(11):e0188625. doi: 10.1371/journal.pone.0188625 (PMC5708648; doi:10.1371/journal.pone.0188625)
Supplement: S3 Table — (XLSX) [file pone.0188625.s003.xlsx]

## Sheet: Table S3
S3 Table. List of genes specifically differentially regulated in shoots under 7d chilling stress.
Gene ID	FC	Function Annotation
LOC_Os08g08120	4.01483	B-box zinc finger family protein
LOC_Os05g49860	3.80774	Core histone H2A/H2B/H3/H4 domain containing protein
LOC_Os10g35630	4.93958	cystathionin beta synthase protein
LOC_Os03g55960	5.06473	EF hand family protein
LOC_Os03g02700	6.69377	HOTHEAD precursor
LOC_Os07g43830	7.17477	nucleic acid binding protein
LOC_Os12g31000	4.82707	pumilio-family RNA binding repeat domain containing protein
LOC_Os03g59710	4.92066	RNA recognition motif containing protein
LOC_Os03g17010	7.61271	RNA recognition motif containing protein
LOC_Os05g44270	3.62115	VQ domain containing protein
LOC_Os06g45570	4.05651	VQ domain containing protein
LOC_Os07g48710	4.35302	VQ domain containing protein
LOC_Os12g24490	4.12184	zinc finger, C3HC4 type domain containing protein
LOC_Os12g42540	4.39223	zinc finger, C3HC4 type domain containing protein
LOC_Os11g47690	5.92125	zinc finger, C3HC4 type domain containing protein
LOC_Os12g02220	8.0367	zinc finger, C3HC4 type domain containing protein
LOC_Os05g01940	3.53575	zinc finger, RING-type
LOC_Os10g16870	4.55654	zinc knuckle family protein
LOC_Os01g42170	4.91452	zinc knuckle family protein
LOC_Os10g26940	4.05785	BURP domain containing protein
LOC_Os05g05920	9.95674	desiccation-related protein PCC13-62 precursor
LOC_Os11g08200	6.57494	eukaryotic aspartyl protease domain containing protein
LOC_Os02g53410	3.56483	expressed protein
LOC_Os02g06520	4.72285	OsFBLD1 - F-box, LRR and FBD domain containing protein
LOC_Os04g12990	4.62175	OsFBX122 - F-box domain containing protein
LOC_Os04g49360	6.30301	OsFBX149 - F-box domain containing protein
LOC_Os07g13830	7.32868	OsFBX228 - F-box domain containing protein
LOC_Os09g15550	7.47427	OsFBX313 - F-box domain containing protein
LOC_Os01g72810	7.37626	secreted glycoprotein
LOC_Os02g16809	6.14818	expansin precursor
LOC_Os03g09880	5.65508	AIR12
LOC_Os01g42210	6.77616	LTPL47 - Protease inhibitor/seed storage/LTP family protein precursor
LOC_Os03g15910	4.53813	membrane protein
LOC_Os04g58280	3.7549	stem-specific protein TSJT1
LOC_Os08g19160	6.18223	transmembrane 9 superfamily member
LOC_Os06g03860	3.96437	uncharacterized membrane protein
LOC_Os03g58010	4.22901	acetyltransferase, GNAT family
LOC_Os08g36910	6.96225	alpha-amylase precursor, OsAmy3D; RAmy3D
LOC_Os03g61980	6.64486	cytochrome P450
LOC_Os04g03980	5.30744	flavin monooxygenase, OsYUCCA7
LOC_Os02g31030	4.92983	glycerophosphoryl diester phosphodiesterase family protein
LOC_Os11g47530	6.2176	glycosyl hydrolase
LOC_Os11g47560	8.53435	glycosyl hydrolase
LOC_Os03g47530	6.85917	glycosyl transferase 8 domain containing protein
LOC_Os05g19150	3.754	hydrolase, alpha/beta fold family domain containing protein
LOC_Os01g66160	4.31074	pentatricopeptide
LOC_Os03g16450	5.74542	pentatricopeptide
LOC_Os08g39130	6.24419	pentatricopeptide
LOC_Os01g60430	6.34892	pentatricopeptide repeat-containing protein
LOC_Os05g05930	6.13534	peripheral-type benzodiazepine receptor
LOC_Os08g09370	8.80721	polyprenyl synthetase
LOC_Os05g50830	5.0541	protein kinase family protein
LOC_Os04g24140	3.56513	ribose-5-phosphate isomerase A
LOC_Os12g10580	5.90968	ribulose bisphosphate carboxylase large chain precursor
LOC_Os03g18170	4.60296	STE_MEKK_ste11_MAP3K.13 - STE kinases
LOC_Os05g06160	8.00288	trehalose phosphatase
LOC_Os05g03810	9.38982	trehalose phosphatase
LOC_Os02g54820	5.78737	trehalose-6-phosphate synthase
LOC_Os08g04800	7.2405	triacylglycerol lipase like protein
LOC_Os02g54890	4.74896	UDP-glucuronate 4-epimerase
LOC_Os02g24596	4.38126	apocytochrome f precursor
LOC_Os08g15322	3.80003	cytochrome b559 subunit alpha
LOC_Os10g21394	4.42874	NADPH-dependent oxidoreductase
LOC_Os12g19580	5.50895	photosynthetic reaction center protein
LOC_Os10g39880	5.68626	photosynthetic reaction center protein
LOC_Os01g58049	3.99962	photosystem I assembly protein ycf4
LOC_Os06g39744	4.43719	photosystem I assembly protein ycf4
LOC_Os08g15296	4.8072	photosystem II reaction center protein H
LOC_Os06g39704	3.64505	photosystem II reaction center protein H
LOC_Os01g16650	4.78248	ubiquitin-conjugating enzyme
LOC_Os09g20150	7.61153	C1-like domain containing protein
LOC_Os06g35520	5.20663	peroxidase precursor
LOC_Os09g08910	4.56812	ATP synthase
LOC_Os01g03360	5.27071	BBTI5 - Bowman-Birk type bran trypsin inhibitor precursor
LOC_Os12g02540	6.11503	BTBN23 - Bric-a-Brac, Tramtrack
LOC_Os05g04690	6.81667	CHIT11 - Chitinase family protein precursor
LOC_Os05g48700	5.34337	gibberellin 2-beta-dioxygenase
LOC_Os01g04370	7.73511	hsp20/alpha crystallin family protein
LOC_Os12g14440	6.18267	Jacalin-like lectin domain containing protein
LOC_Os01g01340	3.92098	light-induced protein 1-like OsLIR1
LOC_Os11g19340	8.56467	lipase
LOC_Os07g30970	8.08758	nucleoside diphosphate kinase,OsNDPK1
LOC_Os04g46200	6.8941	oleosin
LOC_Os06g11420	5.13275	SKIP/SNW domain containing protein
LOC_Os03g56220	3.69544	stress-induced protein
LOC_Os06g10160	3.8202	tyrosine protein kinase domain containing protein
LOC_Os03g53220	6.59251	U5 small nuclear ribonucleoprotein 200 kDa helicase
LOC_Os09g32230	5.62962	vignain precursor
LOC_Os07g49114	5.59425	wound-induced protein WI12
LOC_Os10g25230	5.87275	ZIM domain containing protein, OsJAZ13; OsTIFY11e
LOC_Os06g39240	12.4913	endothelial differentiation-related factor 1
LOC_Os09g23570	3.97622	inactive receptor kinase At2g26730 precursor
LOC_Os10g30490	5.54437	STRUBBELIG-RECEPTOR FAMILY 6 precursor
LOC_Os03g18600	4.31185	cyclase/dehydrase family protein, OsPYL/RCAR4; OsPYL4; OsPYL6
LOC_Os10g41330	4.13285	AP2 domain containing protein
LOC_Os01g21120	8.22402	AP2 domain containing protein
LOC_Os08g36920	9.40986	AP2 domain containing protein
LOC_Os01g64790	5.58056	AP2 domain containing protein, OsEREBP2
LOC_Os09g35030	6.38973	AP2, OsDREB1A, dehydration-responsive element-binding protein
LOC_Os09g35010	9.89185	AP2, OsDREB1B, dehydration-responsive element-binding protein
LOC_Os06g03670	5.28622	AP2, OsDREB1C, dehydration-responsive element-binding protein
LOC_Os02g45450	5.73646	AP2, OsDREB1G, dehydration-responsive element-binding protein
LOC_Os01g15900	5.74642	expressed protein, RDD1; OsDof-2; OsDof2
LOC_Os06g48290	5.79133	homeobox associated leucine zipper
LOC_Os03g12370	4.07918	HSF-type DNA-binding domain containing protein, OsHsfA9
LOC_Os02g22020	8.50837	MYB family transcription factor, NIGT1
LOC_Os05g37060	5.03676	MYB family transcription factor
LOC_Os02g46030	4.53051	MYB family transcription factor
LOC_Os04g49450	6.45279	MYB family transcription factor
LOC_Os01g41900	3.78132	Myb transcription factor
LOC_Os01g09100	4.53332	WRKY10
LOC_Os12g02450	7.0316	WRKY64, OsWRKY64
LOC_Os09g25060	6.18974	WRKY76
LOC_Os01g57958	4.63638	chloroplast 50S ribosomal protein L16
LOC_Os04g45950	5.03536	amino acid permease family protein
LOC_Os01g52200	8.04861	mitochondrial ATP synthase g subunit family protein
LOC_Os01g12260	6.61543	vacuolar ATP synthase subunit E
LOC_Os04g33760	4.15826	DUF584 domain containing protein
LOC_Os05g44090	6.29378	DUF623 domain containing protein
LOC_Os08g40910	3.64515	expressed protein
LOC_Os02g35860	3.67244	expressed protein
LOC_Os12g06780	3.81077	expressed protein
LOC_Os04g54210	3.93646	expressed protein
LOC_Os06g38430	3.96325	expressed protein
LOC_Os06g48500	4.04821	expressed protein
LOC_Os06g35770	4.12	expressed protein
LOC_Os05g08420	4.12668	expressed protein
LOC_Os04g54610	4.17359	expressed protein
LOC_Os07g37700	4.27689	expressed protein
LOC_Os01g60420	4.38661	expressed protein
LOC_Os01g13780	4.5003	expressed protein
LOC_Os01g01950	4.62897	expressed protein
LOC_Os04g06520	4.63984	expressed protein
LOC_Os06g11760	4.64513	expressed protein
LOC_Os11g34910	4.68299	expressed protein
LOC_Os09g30300	4.71018	expressed protein
LOC_Os07g48280	4.83418	expressed protein
LOC_Os06g09900	5.06992	expressed protein
LOC_Os07g46680	5.10972	expressed protein
LOC_Os01g58048	5.23143	expressed protein
LOC_Os10g33450	5.29359	expressed protein
LOC_Os12g36430	5.38049	expressed protein
LOC_Os03g04040	5.50946	expressed protein
LOC_Os04g09570	5.71486	expressed protein
LOC_Os01g47670	5.91039	expressed protein
LOC_Os05g46500	6.03231	expressed protein
LOC_Os11g41365	6.06615	expressed protein
LOC_Os03g61840	6.08853	expressed protein
LOC_Os03g52940	6.09218	expressed protein
LOC_Os12g43570	6.09945	expressed protein
LOC_Os05g39400	6.15987	expressed protein
LOC_Os11g05950	6.2054	expressed protein
LOC_Os05g25220	6.2769	expressed protein
LOC_Os01g50300	6.31887	expressed protein
LOC_Os02g35540	6.38763	expressed protein
LOC_Os01g38660	6.4342	expressed protein
LOC_Os01g18090	6.49079	expressed protein
LOC_Os05g40130	6.49709	expressed protein
LOC_Os10g34700	6.54128	expressed protein
LOC_Os12g38230	6.80721	expressed protein
LOC_Os03g17670	6.88187	expressed protein
LOC_Os05g30510	6.88718	expressed protein
LOC_Os01g28810	6.90735	expressed protein
LOC_Os01g67010	6.9232	expressed protein
LOC_Os02g13304	7.13655	expressed protein
LOC_Os01g14340	7.26564	expressed protein
LOC_Os12g06440	7.50443	expressed protein
LOC_Os03g50720	7.66639	expressed protein
LOC_Os05g41620	7.77268	expressed protein
LOC_Os12g43990	8.00553	expressed protein
LOC_Os01g67700	8.86456	expressed protein
LOC_Os02g38880	8.88996	expressed protein
LOC_Os01g58310	6.82183	expressed protein
LOC_Os03g03334	5.63661	expressed protein
LOC_Os06g39748	5.33734	expressed protein
LOC_Os06g44240	5.39968	gp176
LOC_Os05g22740	6.08298	hypothetical protein
LOC_Os05g44300	5.36303	plant-specific domain TIGR01615 family protein
LOC_Os05g26250	7.40632	PROLM3 - Prolamin precursor
LOC_Os08g02990	7.65088	retrotransposon protein
LOC_Os03g43750	6.1042	retrotransposon protein
LOC_Os12g19510	8.39751	retrotransposon protein
LOC_Os05g23140	3.81668	retrotransposon protein, putative, LINE subclass
LOC_Os07g26320	7.05017	retrotransposon protein, putative, Ty1-copia subclass
LOC_Os10g06820	6.11618	retrotransposon protein, putative, Ty3-gypsy subclass
LOC_Os01g37200	6.36176	retrotransposon protein, putative, Ty3-gypsy subclass
LOC_Os10g25080	8.29008	retrotransposon protein, putative, Ty3-gypsy subclass
LOC_Os07g25220	8.67708	retrotransposon protein, putative, unclassified
LOC_Os06g46620	9.65989	retrotransposon protein, putative, unclassified
LOC_Os07g45720	4.7497	retrotransposon protein, putative, unclassified
LOC_Os05g40940	6.198	retrotransposon protein, putative, unclassified
LOC_Os11g34280	6.44796	retrotransposon protein, putative, unclassified
LOC_Os07g24310	6.55728	retrotransposon protein, putative, unclassified
LOC_Os01g36430	7.56067	retrotransposon protein, putative, unclassified
LOC_Os12g24260	6.98672	transposon protein
LOC_Os08g12950	6.35446	transposon protein
LOC_Os09g32380	6.10761	transposon protein
LOC_Os02g49920	-5.71725	3-ketoacyl-CoA synthase
LOC_Os02g47510	-5.26066	9-cis-epoxycarotenoid dioxygenase 1, chloroplast precursor
LOC_Os01g73250	-5.92762	abscisic stress-ripening
LOC_Os12g43340	-5.41105	actin-depolymerizing factor
LOC_Os03g25920	-5.7052	amino acid permease family protein
LOC_Os02g01210	-4.33436	amino acid transporter
LOC_Os06g18670	-4.53606	anthocyanidin 3-O-glucosyltransferase
LOC_Os07g26630	-4.87393	aquaporin protein
LOC_Os02g57720	-4.36963	aquaporin protein
LOC_Os04g24750	-4.2188	aspartic proteinase nepenthesin precursor
LOC_Os05g01570	-4.69802	auxin-induced protein 5NG4
LOC_Os08g43270	-3.9085	BAG domain-containing protein
LOC_Os04g32800	-3.67174	basic proline-rich protein
LOC_Os06g47360	-4.53811	beta-expansin precursor
LOC_Os09g29690	-5.00881	beta-expansin precursor
LOC_Os06g16330	-5.26513	BRASSINOSTEROID INSENSITIVE 1-associated receptor kinase 1 precursor
LOC_Os01g12680	-6.12814	C4-dicarboxylate transporter/malic acid transport protein
LOC_Os06g14350	-4.8315	caleosin related protein
LOC_Os01g10890	-4.37413	CAMK_KIN1/SNF1/Nim1_like.8
LOC_Os11g02440	-4.60931	chalcone--flavonone isomerase
LOC_Os04g59440	-7.93488	chlorophyll A-B binding protein
LOC_Os03g30250	-5.20166	COBRA-like protein precursor
LOC_Os05g18470	-4.36382	CRAL/TRIO domain containing protein
LOC_Os03g48760	-6.00864	Cupin domain containing protein
LOC_Os04g46660	-5.14571	cyclin
LOC_Os06g29430	-4.63606	cytidine and deoxycytidylate deaminase zinc-binding region family protein
LOC_Os08g16260	-6.63361	cytochrome P450 protein
LOC_Os03g12260	-5.55029	cytochrome P450 protein
LOC_Os10g16974	-4.44701	cytochrome P450
LOC_Os11g29720	-5.9064	cytochrome P450
LOC_Os10g36848	-4.41153	cytochrome P450
LOC_Os10g05490	-5.32205	cytochrome P450
LOC_Os02g17760	-4.57455	cytochrome P450
LOC_Os02g36190	-7.0182	cytochrome P450
LOC_Os02g36280	-5.3796	cytochrome P450
LOC_Os06g37224	-5.21879	cytochrome P450
LOC_Os01g56380	-5.04788	decarboxylase
LOC_Os07g06490	-4.96189	DNA binding protein
LOC_Os07g08150	-5.666	early light-induced protein
LOC_Os02g36210	-5.34005	ent-kaurene synthase, chloroplast precursor
LOC_Os04g09900	-6.77937	ent-kaurene synthase, chloroplast precursor
LOC_Os04g10060	-7.49314	ent-kaurene synthase, chloroplast precursor
LOC_Os04g53990	-4.82752	ethylene-responsive protein related
LOC_Os01g60830	-4.95906	expressed protein
LOC_Os01g68300	-5.03185	expressed protein
LOC_Os04g11400	-4.47836	expressed protein
LOC_Os06g15400	-3.64191	expressed protein
LOC_Os06g28050	-5.23707	expressed protein
LOC_Os10g04570	-6.93239	expressed protein
LOC_Os12g33120	-3.94058	expressed protein
LOC_Os12g33130	-6.7661	expressed protein
LOC_Os12g33150	-4.36437	expressed protein
LOC_Os12g38810	-5.31704	expressed protein
LOC_Os08g37300	-3.75323	expressed protein
LOC_Os10g05130	-6.18024	expressed protein
LOC_Os01g48620	-5.42841	expressed protein
LOC_Os01g02010	-4.01032	expressed protein
LOC_Os01g23990	-5.17961	expressed protein
LOC_Os01g40950	-5.4297	expressed protein
LOC_Os10g33862	-5.1974	expressed protein
LOC_Os11g13750	-3.60598	expressed protein
LOC_Os12g16080	-4.04314	expressed protein
LOC_Os12g27440	-4.49205	expressed protein
LOC_Os03g42600	-3.91123	expressed protein
LOC_Os04g10924	-7.1891	expressed protein
LOC_Os04g11390	-4.22271	expressed protein
LOC_Os04g21600	-4.42834	expressed protein
LOC_Os04g54590	-5.34906	expressed protein
LOC_Os05g29920	-4.51335	expressed protein
LOC_Os06g38550	-4.36073	expressed protein
LOC_Os07g41170	-4.50363	expressed protein
LOC_Os07g44920	-4.78001	expressed protein
LOC_Os07g45570	-4.47083	expressed protein
LOC_Os08g15444	-5.08477	expressed protein
LOC_Os08g01910	-4.45534	expressed protein
LOC_Os08g36970	-4.99574	expressed protein
LOC_Os02g20560	-4.73119	fasciclin domain containing protein
LOC_Os02g12790	-3.99463	GATA zinc finger domain containing protein
LOC_Os05g06720	-3.79486	GDSL-like lipase/acylhydrolase
LOC_Os07g39740	-4.65839	GDSL-like lipase/acylhydrolase
LOC_Os11g36940	-5.53698	glucan endo-1,3-beta-glucosidase precursor
LOC_Os06g21250	-4.63439	glycine rich protein family protein
LOC_Os01g06310	-8.14685	glycine-rich cell wall structural protein precursor
LOC_Os06g21140	-6.09921	glycine-rich cell wall structural protein precursor
LOC_Os03g47140	-6.87238	growth regulating factor protein
LOC_Os07g44190	-4.50624	h/ACA ribonucleoprotein complex subunit 4
LOC_Os01g09880	-4.00229	harpin-induced protein 1 domain containing protein
LOC_Os12g06260	-5.81243	harpin-induced protein 1 domain containing protein
LOC_Os01g20830	-4.54073	heavy metal-associated domain containing protein
LOC_Os01g61070	-5.51284	heavy metal-associated domain containing protein
LOC_Os09g09830	-4.74709	heavy-metal-associated domain-containing protein
LOC_Os05g49240	-4.99523	homeodomain-related
LOC_Os11g30500	-6.05663	HVA22
LOC_Os01g62490	-4.38032	laccase precursor protein
LOC_Os11g42200	-6.44478	laccase precursor protein
LOC_Os03g28270	-6.59265	Leucine Rich Repeat family protein
LOC_Os11g47240	-7.24944	leucine-rich repeat receptor protein kinase EXS precursor
LOC_Os01g70930	-5.45232	leucoanthocyanidin dioxygenase
LOC_Os02g20040	-5.57096	loricrin
LOC_Os11g24070	-3.94624	LTPL10 - Protease inhibitor/seed storage/LTP family protein precursor
LOC_Os05g06780	-3.767	LTPL104 - Protease inhibitor/seed storage/LTP family protein precursor
LOC_Os12g02320	-4.13493	LTPL12 - Protease inhibitor/seed storage/LTP family protein precursor
LOC_Os03g37470	-4.06443	MATE efflux family protein
LOC_Os01g74300	-4.93213	metallothionein
LOC_Os05g11320	-8.52297	metallothionein-like protein 3B
LOC_Os05g33500	-4.12028	mTERF domain containing protein
LOC_Os05g50340	-5.64358	MYB family transcription factor
LOC_Os01g74410	-6.40006	MYB family transcription factor, OsMYB48
LOC_Os12g18374	-4.5596	NB-ARC domain containing protein
LOC_Os12g18360	-5.51877	NB-ARC domain containing protein
LOC_Os02g30910	-4.74298	nodulin MtN3 family protein
LOC_Os09g17560	-4.40348	O-methyltransferase
LOC_Os08g06100	-3.77192	O-methyltransferase
LOC_Os01g55940	-4.78382	OsGH3.2 - Probable indole-3-acetic acid-amido synthetase
LOC_Os01g21034	-4.30309	pectinesterase
LOC_Os11g18044	-4.75222	peptide transporter PTR2
LOC_Os05g34010	-4.41358	peptide transporter PTR2
LOC_Os06g16350	-4.67767	peroxidase precursor
LOC_Os09g25390	-4.80731	phospholipase D
LOC_Os08g44680	-3.86526	photosystem I reaction center subunit II, chloroplast precursor
LOC_Os02g37060	-3.79142	photosystem II 5 kDa protein, chloroplast precursor
LOC_Os09g38320	-4.28599	phytoene synthase, chloroplast precursor
LOC_Os07g47750	-4.64535	POEI49 - Pollen Ole e I allergen and extensin family protein precursor
LOC_Os10g05780	-4.04426	POT domain containing peptide transporter
LOC_Os05g46830	-6.17407	proline-rich protein
LOC_Os04g22120	-5.35082	protein kinase
LOC_Os04g34290	-5.34208	protein kinase
LOC_Os06g29730	-5.77518	RALFL28 - Rapid ALkalinization Factor RALF family protein precursor
LOC_Os01g15320	-4.17166	RALFL9 - Rapid ALkalinization Factor RALF family protein precursor
LOC_Os05g20050	-3.6556	ras-related protein
LOC_Os01g33204	-4.16628	retrotransposon protein, putative, unclassified
LOC_Os05g03120	-5.01764	retrotransposon protein, putative, unclassified
LOC_Os02g06550	-4.3778	retrotransposon, putative, centromere-specific
LOC_Os04g34320	-5.51657	S-domain receptor-like protein kinase
LOC_Os04g01310	-4.40544	serine/threonine-protein kinase receptor precursor
LOC_Os01g47820	-6.35781	S-locus-like receptor protein kinase
LOC_Os11g04660	-5.8077	strictosidine synthase
LOC_Os01g02150	-3.6196	sulfated surface glycoprotein 185 precursor
LOC_Os02g01280	-4.47366	T-complex protein
LOC_Os02g12750	-5.26095	tetraspanin family protein
LOC_Os02g57470	-6.60867	tetratricopeptide repeat containing protein
LOC_Os01g07800	-5.82426	thiol-disulphide oxidoreductase DCC
LOC_Os05g25350	-5.97455	TKL_IRAK_CrRLK1L-1.12
LOC_Os07g44200	-6.32274	transcription regulator
LOC_Os06g49660	-5.63167	transferase family protein
LOC_Os06g08610	-7.72543	transferase family protein
LOC_Os05g07650	-3.79325	transmembrane 9 superfamily member
LOC_Os11g38160	-5.28118	transporter family protein
LOC_Os02g32890	-8.08916	transposon protein, putative, CACTA, En/Spm sub-class
LOC_Os03g24930	-4.66519	tyrosine protein kinase domain containing protein
LOC_Os09g31031	-5.0803	ubiquitin family protein
LOC_Os06g32910	-5.49938	uncharacterized Cys-rich domain containing protein
LOC_Os12g12120	-5.74956	verticillium wilt disease resistance protein precursor
LOC_Os09g03939	-4.25108	white-brown complex homolog protein 11
LOC_Os02g06560	-4.35583	wound induced protein
LOC_Os04g16970	-5.20465	zinc finger, C3HC4 type domain containing protein
LOC_Os01g50750	-4.68881	zinc finger, C3HC4 type domain containing protein
