# Supplementary material for: Differential transcriptome profiling of chilling stress response between shoots and rhizomes of Oryza longistaminata using RNA sequencing
Source: PLoS One. 2017 Nov 30;12(11):e0188625. doi: 10.1371/journal.pone.0188625 (PMC5708648; doi:10.1371/journal.pone.0188625)
Supplement: S4 Table — (XLSX) [file pone.0188625.s004.xlsx]

## Sheet: Table S4
S4 Table. List of genes specifically differentially regulated in rhizomes of O. longistaminata under 7d chilling stress.
Gene ID	Fold Change	Function Annotation
LOC_Os11g38780	7.36368	EF hand family protein, putative
LOC_Os01g57470	5.46578	EF hand family protein
LOC_Os03g19720	3.91921	EF hand family protein
LOC_Os07g12240	6.83763	EF hand family protein
LOC_Os01g17330	7.64778	eukaryotic translation initiation factor 6, Os-eIF6;2
LOC_Os12g04240	6.84288	peflin
LOC_Os08g04350	3.95528	plastocyanin-like domain containing protein
LOC_Os02g33680	6.4241	U-box domain containing protein
LOC_Os02g40664	4.70903	zinc finger family protein
LOC_Os04g42980	5.67928	zinc finger family protein
LOC_Os10g39936	4.37453	zinc finger, C3HC4 type domain containing protein
LOC_Os11g04680	7.56393	zinc finger, C3HC4 type domain containing protein
LOC_Os11g47700	7.28811	zinc finger, C3HC4 type domain containing protein
LOC_Os11g02250	6.96779	zinc finger, C3HC4 type domain containing protein
LOC_Os02g36300	4.4588	zinc finger, C3HC4 type domain containing protein
LOC_Os02g44700	7.97241	zinc finger, C3HC4 type domain containing protein
LOC_Os09g29310	3.68532	zinc finger, C3HC4 type domain containing protein
LOC_Os01g74040	3.99459	zinc finger, RING-type
LOC_Os07g05830	7.60436	zinc-finger protein
LOC_Os07g03580	8.35194	SCP-like extracellular protein
LOC_Os10g34930	5.32004	secretory protein
LOC_Os05g24770	6.162	reticulon domain containing protein
LOC_Os02g17390	4.52469	3-hydroxyacyl-CoA dehydrogenase, AIM1
LOC_Os05g38530	4.43105	DnaK family protein
LOC_Os01g71090	5.29017	xylanase inhibitor
LOC_Os10g37500	3.90571	AAA-type ATPase family protein
LOC_Os03g22420	6.33569	AAA-type ATPase family protein
LOC_Os01g15340	4.20374	flowering promoting factor-like 1, OsRAA1
LOC_Os10g05730	3.74857	armadillo/beta-catenin repeat family protein
LOC_Os05g05680	5.91713	1-aminocyclopropane-1-carboxylate oxidase, OsACO5
LOC_Os08g40930	5.25459	Alpha amylase, catalytic domain containing protein
LOC_Os05g33940	4.57366	alpha/beta hydrolase fold
LOC_Os09g28420	7.15627	alpha-amylase precursor
LOC_Os03g03790	6.39487	AMP-binding domain containing protein
LOC_Os01g19740	5.2732	calvin cycle protein CP12
LOC_Os01g43774	8.20021	cytochrome P450 72A1
LOC_Os11g29290	4.74246	cytochrome P450
LOC_Os11g04310	7.25559	cytochrome P450
LOC_Os12g04100	6.04417	cytochrome P450
LOC_Os05g25640	4.24144	cytochrome P450
LOC_Os08g04540	4.08895	decarboxylase, TDC1
LOC_Os10g23900	5.03277	decarboxylase
LOC_Os08g04560	3.59797	decarboxylase
LOC_Os08g02700	6.93968	fructose-bisphospate aldolase isozyme
LOC_Os06g50940	5.67314	GDSL-like lipase/acylhydrolase
LOC_Os03g13300	4.70882	glutamate decarboxylase, GAD3
LOC_Os04g32320	8.42846	glycerophosphoryl diester phosphodiesterase family protein
LOC_Os11g47510	5.06246	glycosyl hydrolase
LOC_Os05g15920	5.50491	glycosyl hydrolase
LOC_Os07g43820	7.67216	glycosyl hydrolase
LOC_Os03g63760	3.93279	glycosyl hydrolases family 16
LOC_Os03g51010	6.18415	hydrolase, alpha/beta fold family domain containing protein
LOC_Os09g20090	5.63116	L-ascorbate oxidase precursor, OsORAP1; OzT9
LOC_Os07g41070	7.94564	NAD dependent epimerase/dehydratase family protein
LOC_Os03g02740	5.82516	phospholipase D
LOC_Os01g51920	5.48313	phosphotransferase
LOC_Os01g47420	5.594	pterin-4-alpha-carbinolamine dehydratase
LOC_Os02g02600	4.26901	serine/threonine-protein kinase Cx32, chloroplast precursor
LOC_Os01g03170	5.78222	seven in absentia protein family protein
LOC_Os03g55050	4.21771	UDP-glucoronosyl and UDP-glucosyl transferase domain containing protein
LOC_Os10g36210	6.77576	valyl-tRNA synthetase, OsValRS3
LOC_Os06g12290	7.27108	glutathione S-transferase GSTU6
LOC_Os10g38489	5.98373	glutathione S-transferase GSTU6, OsGSTU4
LOC_Os10g38360	5.7065	glutathione S-transferase GSTU6
LOC_Os02g37280	4.56347	heavy metal transport/detoxification protein
LOC_Os03g18740	4.05386	oxidoreductase, short chain dehydrogenase/reductase family
LOC_Os06g19610	7.15192	oxidoreductase, short chain dehydrogenase/reductase family
LOC_Os03g25300	6.89746	peroxidase precursor
LOC_Os07g08840	5.1148	thioredoxin, OsTrx23
LOC_Os04g48850	5.13769	aminotransferase, OsACS2
LOC_Os12g42280	6.23573	9-cis-epoxycarotenoid dioxygenase 1,OsNCED5
LOC_Os07g37180	3.84791	ABC1 family domain containing protein, OsABC1-11
LOC_Os03g60580	6.02694	actin-depolymerizing factor, OsADF3
LOC_Os03g12820	8.00248	ATP8, OsSRO1c
LOC_Os09g38130	5.39747	auxin efflux carrier component, transport
LOC_Os01g09800	5.35548	BTBA1 - Bric-a-Brac,Tramtrack, OsNPR1
LOC_Os05g12260	7.0698	CAPIP1, OsPYL/RCAR5; OsPYL5; OsPYL11
LOC_Os02g08270	5.93456	class I glutamine amidotransferase
LOC_Os08g04590	3.69739	csAtPR5
LOC_Os02g56460	10.4747	dehydrogenase, OsCCR1
LOC_Os02g56680	7.64952	dehydrogenase
LOC_Os03g20840	4.86065	disease resistance RPP13-like protein 1
LOC_Os03g07180	10.7286	embryonic protein DC-8
LOC_Os07g48830	3.88858	glycosyl transferase 8 domain containing protein
LOC_Os03g56540	5.7365	heat shock protein DnaJ
LOC_Os03g04400	4.91391	heat shock protein DnaJ
LOC_Os02g12380	5.24008	histone deacetylase
LOC_Os02g26720	6.97451	Inositol 1, 3, 4-trisphosphate 5/6-kinase, OsITPK4
LOC_Os08g39840	5.67193	lipoxygenase, chloroplast precursor, OsHI-LOX; RLL; OsLOX9
LOC_Os01g03530	4.45782	multicopper oxidase domain containing protein, OsLPR1
LOC_Os04g28420	9.40728	peptidyl-prolyl isomerase, rFKBP65
LOC_Os02g36320	5.92903	RING-H2 finger protein ATL3B precursor
LOC_Os03g10050	5.09116	serine acetyltransferase protein
LOC_Os07g41460	5.6365	sulfotransferase domain containing protein
LOC_Os05g34220	3.6992	vrga1
LOC_Os12g40260	4.04117	WD-40 repeat family protein
LOC_Os11g37960	4.30809	WIP4 - Wound-induced protein precursor
LOC_Os10g25290	3.53292	ZIM domain containing protein, OsJAZ12; OsTIFY11d
LOC_Os01g66530	4.71129	ARGOS
LOC_Os07g06830	3.55478	gibberellin receptor GID1L2
LOC_Os01g06060	5.17754	gibberellin receptor GID1L2
LOC_Os09g39320	4.48687	CTR1-like protein kinase
LOC_Os08g44350	6.02849	histidine-containing phosphotransfer protein, OsAHP1; OHP1
LOC_Os02g27220	6.29285	protein phosphatase 2C,PP2C
LOC_Os07g02330	6.08268	protein phosphatase 2C
LOC_Os02g54600	3.56557	STE_MEK_ste7_MAP2K.5 - STE kinases,OsMKK4; SMG1
LOC_Os05g46750	7.18363	STE_MEKK_ste11_MAP3K.18 - STE kinases
LOC_Os02g43820	6.39877	AP2 domain containing protein
LOC_Os07g12510	4.96154	AP2 domain containing protein
LOC_Os08g45110	7.67247	AP2 domain containing protein
LOC_Os09g39850	3.93352	AP2 domain containing protein
LOC_Os01g54890	5.08463	ethylene-responsive transcription factor 2, OsERF922
LOC_Os06g11860	3.63823	ethylene-responsive transcription factor
LOC_Os05g23700	4.95106	DNA-binding storekeeper protein-related
LOC_Os01g55340	3.75282	dof zinc finger domain containing protein, OsDof-6; OsDof5
LOC_Os04g53540	4.01428	homeobox and START domains containing protein
LOC_Os01g03720	4.79202	MYB family transcription factor
LOC_Os03g60080	5.73242	NAC domain-containing protein 67, SNAC1; OsNAC9; OsNAC19
LOC_Os03g03900	4.13894	NIN
LOC_Os01g48446	3.97811	no apical meristem protein
LOC_Os05g10620	8.62058	no apical meristem protein
LOC_Os10g37570	4.83377	OsFBDUF49 - F-box and DUF domain containing protein
LOC_Os02g21110	4.94161	OsFBK6 - F-box domain and kelch repeat containing protein
LOC_Os07g26000	4.02415	OsFBX235 - F-box domain containing protein
LOC_Os10g04020	9.58209	OsFBX356 - F-box domain containing protein
LOC_Os02g33840	6.75934	OsFBX52 - F-box domain containing protein
LOC_Os08g13840	3.81283	WRKY25, OsWRKY25
LOC_Os09g16510	4.00105	WRKY74, OsWRKY74
LOC_Os12g42200	3.85255	ATCHX
LOC_Os03g10640	4.9268	calcium-transporting ATPase, plasma membrane-type
LOC_Os05g02140	4.72856	clathrin assembly protein
LOC_Os01g55600	6.06293	peptide transporter PTR2
LOC_Os11g24060	4.49808	permease domain containing protein
LOC_Os04g55260	6.59495	thiamine-repressible mitochondrial transport protein THI74
LOC_Os01g73590	5.28966	transporter family protein
LOC_Os01g45250	6.33857	DUF1645 domain containing protein
LOC_Os06g11150	3.88771	DUF1645 domain containing protein
LOC_Os07g33270	3.98044	DUF584 domain containing protein
LOC_Os02g58100	8.86592	expressed protein
LOC_Os06g24190	5.80519	expressed protein
LOC_Os01g03130	4.75629	expressed protein
LOC_Os01g08840	8.33319	expressed protein
LOC_Os01g27600	8.08347	expressed protein
LOC_Os01g40290	6.67246	expressed protein
LOC_Os01g44120	4.76652	expressed protein
LOC_Os01g48660	6.65343	expressed protein
LOC_Os01g54950	4.60995	expressed protein
LOC_Os01g56890	4.22705	expressed protein
LOC_Os01g57720	6.43453	expressed protein
LOC_Os01g58150	3.96361	expressed protein
LOC_Os01g63430	6.70661	expressed protein
LOC_Os10g39860	4.93974	expressed protein
LOC_Os12g43870	3.89892	expressed protein
LOC_Os12g05510	7.02336	expressed protein
LOC_Os02g07010	5.6754	expressed protein
LOC_Os02g22130	3.71963	expressed protein
LOC_Os02g38890	6.24044	expressed protein
LOC_Os02g03700	4.64993	expressed protein
LOC_Os02g11859	5.13484	expressed protein
LOC_Os02g13860	5.68229	expressed protein
LOC_Os02g21310	7.11962	expressed protein
LOC_Os03g04080	6.94337	expressed protein
LOC_Os03g08970	4.43919	expressed protein
LOC_Os03g32420	4.39052	expressed protein
LOC_Os03g08834	7.077	expressed protein
LOC_Os03g47090	3.93593	expressed protein
LOC_Os03g50790	6.66712	expressed protein
LOC_Os04g45510	5.93773	expressed protein
LOC_Os04g48470	6.1239	expressed protein
LOC_Os05g04680	6.00614	expressed protein
LOC_Os05g09580	4.39553	expressed protein
LOC_Os05g36370	6.3624	expressed protein
LOC_Os05g45560	6.99218	expressed protein
LOC_Os05g03440	6.63279	expressed protein
LOC_Os05g03590	3.64455	expressed protein
LOC_Os05g05110	6.40594	expressed protein
LOC_Os05g07020	6.92063	expressed protein
LOC_Os05g08910	7.35148	expressed protein
LOC_Os05g39860	6.53275	expressed protein
LOC_Os06g05420	5.02621	expressed protein
LOC_Os06g30400	4.39303	expressed protein
LOC_Os07g30010	7.27296	expressed protein
LOC_Os08g05970	5.90182	expressed protein
LOC_Os08g06690	10.5675	expressed protein
LOC_Os08g25850	7.81547	expressed protein
LOC_Os09g28340	3.98016	expressed protein
LOC_Os05g02760	6.521	expressed protein
LOC_Os10g04510	4.97009	expressed protein
LOC_Os11g07900	6.936	hypothetical protein
LOC_Os03g12830	5.82095	hypothetical protein
LOC_Os01g28970	8.82615	retrotransposon protein, putative, Ty3-gypsy subclass
LOC_Os04g19670	6.42213	retrotransposon protein, putative, Ty3-gypsy subclass
LOC_Os12g15530	6.49044	retrotransposon protein, putative, unclassified
LOC_Os06g13010	4.76784	retrotransposon protein, putative, unclassified
LOC_Os03g18490	6.33586	RPGR
LOC_Os01g07270	5.26538	transposon protein, putative, unclassified
LOC_Os10g26650	6.02883	transposon protein, putative, unclassified
LOC_Os07g17290	5.81498	transposon protein, putative, unclassified
LOC_Os01g39860	-5.6335	1-aminocyclopropane-1-carboxylate oxidase protein, OsACO7
LOC_Os03g44380	-5.29567	9-cis-epoxycarotenoid dioxygenase 1, OsNCED3
LOC_Os06g30730	-6.15956	ABC-2 type transporter domain containing protein
LOC_Os08g41290	-3.64208	AIR12
LOC_Os01g62900	-3.59828	amino acid kinase
LOC_Os03g63480	-4.26457	ankyrin repeat domain containing protein
LOC_Os07g05420	-4.9028	anthocyanidin 3-O-glucosyltransferase
LOC_Os04g46400	-4.63933	AP2 domain containing protein
LOC_Os01g13120	-7.76375	aquaporin protein
LOC_Os02g07870	-5.78209	ATP synthase
LOC_Os08g44750	-4.5901	auxin-induced protein 5NG4
LOC_Os01g02870	-5.09466	auxin-induced protein 5NG4
LOC_Os01g38580	-6.75301	beta,beta-carotene 9,10-dioxygenase
LOC_Os09g29710	-4.65854	beta-expansin precursor
LOC_Os10g28970	-5.44823	BTB6 - Bric-a-Brac, Tramtrack
LOC_Os03g43990	-6.29028	BTBN8 - Bric-a-Brac, Tramtrack
LOC_Os05g12410	-5.14044	BURP domain containing protein
LOC_Os08g29200	-7.64396	BURP domain containing protein
LOC_Os06g16640	-6.4077	carboxyl-terminal peptidase
LOC_Os02g02400	-5.79201	catalase isozyme A
LOC_Os01g41710	-4.18259	chlorophyll A-B binding protein
LOC_Os03g39610	-4.20388	chlorophyll A-B binding protein
LOC_Os05g02520	-4.44436	cupin domain containing protein
LOC_Os09g02270	-5.76921	cyclase family protein
LOC_Os04g28250	-4.24153	cysteine proteinase inhibitor precursor
LOC_Os02g29960	-5.75269	cytochrome P450
LOC_Os01g38110	-5.54195	cytochrome P450
LOC_Os08g01480	-3.68668	cytochrome P450
LOC_Os05g45350	-6.40069	dnaJ domain containing protein
LOC_Os05g36900	-5.78378	dof zinc finger domain containing protein
LOC_Os01g29469	-4.74722	dual specificity protein phosphatase
LOC_Os08g44940	-6.06193	DUF260 domain containing protein
LOC_Os05g40630	-5.16619	DUF567 domain containing protein
LOC_Os04g49670	-4.95337	DUF581 domain containing protein
LOC_Os04g49680	-3.98208	DUF581 domain containing protein
LOC_Os05g08800	-6.16904	DUF581 domain containing protein
LOC_Os06g11980	-5.67858	DUF581 domain containing protein
LOC_Os02g07030	-4.92229	DUF640 domain containing protein
LOC_Os05g39500	-4.18017	DUF640 domain containing protein
LOC_Os02g44108	-7.26548	expansin precursor
LOC_Os01g60770	-6.55218	expansin precursor
LOC_Os01g55220	-5.59509	expressed protein
LOC_Os04g06900	-6.54317	expressed protein
LOC_Os12g13910	-3.73099	expressed protein
LOC_Os04g33450	-4.57751	expressed protein
LOC_Os02g30470	-5.07466	expressed protein
LOC_Os01g42520	-3.91647	expressed protein
LOC_Os10g18340	-3.71672	expressed protein
LOC_Os01g12110	-5.90015	expressed protein
LOC_Os07g37850	-4.28612	expressed protein
LOC_Os10g28700	-5.67552	expressed protein
LOC_Os10g37860	-6.65629	expressed protein
LOC_Os12g34500	-4.66279	expressed protein
LOC_Os12g13660	-3.71998	expressed protein
LOC_Os12g39160	-4.99379	expressed protein
LOC_Os02g50900	-6.35578	expressed protein
LOC_Os02g37120	-4.12106	expressed protein
LOC_Os02g44710	-4.86567	expressed protein
LOC_Os02g51950	-6.51428	expressed protein
LOC_Os02g52490	-5.50838	expressed protein
LOC_Os02g56490	-6.89419	expressed protein
LOC_Os03g10320	-6.81107	expressed protein
LOC_Os03g08250	-3.711	expressed protein
LOC_Os03g61150	-5.20953	expressed protein
LOC_Os04g01960	-4.5509	expressed protein
LOC_Os04g52880	-4.34418	expressed protein
LOC_Os04g54620	-4.93544	expressed protein
LOC_Os04g11956	-6.40154	expressed protein
LOC_Os04g41900	-6.82189	expressed protein
LOC_Os05g48210	-7.20346	expressed protein
LOC_Os06g17490	-5.28877	expressed protein
LOC_Os07g01860	-3.72528	expressed protein
LOC_Os07g37290	-4.78743	expressed protein
LOC_Os08g35710	-5.61164	expressed protein
LOC_Os09g17650	-4.49539	expressed protein
LOC_Os06g05730	-4.52953	expressed protein
LOC_Os05g48890	-4.55219	fasciclin domain containing protein
LOC_Os06g15620	-3.86844	GASR7 - Gibberellin-regulated GASA/GAST/Snakin family protein precursor
LOC_Os10g40810	-7.1627	GATA zinc finger domain containing protein
LOC_Os02g40440	-6.2378	GDSL-like lipase/acylhydrolase
LOC_Os02g57110	-5.23995	GDSL-like lipase/acylhydrolase
LOC_Os05g44200	-7.15845	GDSL-like lipase/acylhydrolase
LOC_Os03g64170	-4.11366	GDSL-like lipase/acylhydrolase
LOC_Os10g25420	-3.90035	GDSL-like lipase/acylhydrolase
LOC_Os03g63970	-7.23598	gibberellin 20 oxidase 1, OsGA20ox1; qEPD2; GNP1
LOC_Os03g12140	-4.52889	glucan endo-1,3-beta-glucosidase precursor
LOC_Os03g63360	-5.73078	glutathione S-transferase
LOC_Os04g53950	-3.80957	glycosyl hydrolases family 16 protein, protein
LOC_Os05g31140	-5.01839	glycosyl hydrolases family 17
LOC_Os01g71340	-10.7144	glycosyl hydrolases family 17
LOC_Os03g51330	-5.04788	GRAS family transcription factor domain containing protein, NSP2
LOC_Os08g01220	-4.62009	harpin-induced protein 1 domain containing protein
LOC_Os01g32330	-3.79908	heavy metal-associated domain containing protein
LOC_Os07g47480	-5.6368	heavy metal-associated domain containing protein
LOC_Os01g51140	-4.90364	helix-loop-helix DNA-binding domain containing protein
LOC_Os09g19930	-4.09383	HOTHEAD precursor
LOC_Os09g28200	-5.93318	HSF-type DNA-binding domain containing protein
LOC_Os12g05600	-5.19782	hydrolase, alpha/beta fold family protein
LOC_Os03g27120	-3.95232	ICE-like protease p20 domain containing protein
LOC_Os06g49760	-3.73179	invertase/pectin methylesterase inhibitor family protein
LOC_Os03g23960	-5.45445	IQ calmodulin-binding motif family protein
LOC_Os12g16410	-4.14762	isoflavone reductase
LOC_Os04g43750	-4.49629	kinase, pfkB family
LOC_Os03g18640	-5.38068	laccase precursor protein
LOC_Os02g37800	-6.39601	lecithin
LOC_Os05g03450	-4.75077	lectin protein kinase family protein
LOC_Os10g22980	-3.61545	leucine rich repeat domain containing protein
LOC_Os01g27490	-4.16146	leucoanthocyanidin dioxygenase
LOC_Os06g42130	-5.08044	leucoanthocyanidin dioxygenase
LOC_Os02g44320	-3.67373	LTPL113 - Protease inhibitor/seed storage/LTP family protein precursor
LOC_Os04g46830	-4.82644	LTPL122 - Protease inhibitor/seed storage/LTP family protein precursor
LOC_Os06g43600	-3.66967	LTPL129 - Protease inhibitor/seed storage/LTP family protein precursor
LOC_Os01g17170	-3.85213	magnesium-protoporphyrin IX monomethyl ester cyclase
LOC_Os02g49986	-6.05242	MYB family transcription factor
LOC_Os11g06910	-4.46988	myosin heavy chain-related
LOC_Os06g01840	-4.5469	nodulin
LOC_Os11g10240	-5.52421	OsFBX414 - F-box domain containing protein
LOC_Os09g26590	-4.99957	OsSAUR37 - Auxin-responsive SAUR gene family member
LOC_Os02g07110	-6.94412	OsSAUR6 - Auxin-responsive SAUR gene family member
LOC_Os02g24700	-6.71735	OsSAUR8 - Auxin-responsive SAUR gene family member
LOC_Os11g31980	-7.03213	OsSCP63 - Putative Serine Carboxypeptidase homologue
LOC_Os03g55350	-3.55052	OsSub31 - Putative Subtilisin homologue
LOC_Os10g38080	-4.39764	OsSub61 - Putative Subtilisin homologue
LOC_Os12g32620	-3.69916	OsWLIM1 - LIM domain protein, putative actin-binding protein and transcription factor
LOC_Os03g59610	-3.84764	oxidoreductase, short chain dehydrogenase/reductase family protein
LOC_Os04g39150	-3.82109	pathogenesis-related Bet v I family protein
LOC_Os11g10460	-4.83442	peroxidase precursor
LOC_Os10g39170	-5.02239	peroxidase precursor
LOC_Os11g43980	-5.52142	peroxidase precursor
LOC_Os04g42520	-5.83743	phosphoribosyl transferase
LOC_Os04g42610	-4.12033	plant protein of unknown function DUF869 domain containing protein
LOC_Os01g17470	-4.54959	plastocyanin-like domain containing protein
LOC_Os08g17160	-4.42764	plastocyanin-like domain containing protein
LOC_Os10g05950	-6.7459	POEI11 - Pollen Ole e I allergen and extensin family protein precursor
LOC_Os01g44970	-5.54087	polygalacturonase
LOC_Os05g14880	-5.63977	proline-rich family protein
LOC_Os07g47270	-5.02267	protein kinase APK1B, chloroplast precursor
LOC_Os05g30820	-7.21953	protein kinase
LOC_Os04g58200	-6.43004	protochlorophyllide reductase A
LOC_Os10g41980	-12.513	RALFL26 - Rapid ALkalinization Factor RALF family protein
LOC_Os10g42020	-6.72283	RALFL29 - Rapid ALkalinization Factor RALF family protein
LOC_Os04g33570	-4.6567	RCN4 Centroradialis-like1 homologous to TFL1 gene
LOC_Os03g56270	-5.49829	receptor protein kinase CLAVATA1 precursor
LOC_Os02g43250	-6.77585	receptor-like protein kinase precursor
LOC_Os11g10280	-5.77493	receptor-like protein kinase
LOC_Os04g52920	-5.36001	remorin family protein
LOC_Os10g31460	-6.14411	retrotransposon protein
LOC_Os02g43540	-4.77509	retrotransposon protein
LOC_Os07g22580	-4.92834	rhoGAP domain containing protein
LOC_Os02g18410	-4.97502	salt stress root protein RS1
LOC_Os03g38590	-4.91031	secretory carrier-associated membrane protein 4
LOC_Os12g05550	-4.85321	sialyltransferase family domain containing protein
LOC_Os11g47800	-6.82259	spo0B-associated GTP-binding protein
LOC_Os01g57150	-4.79502	SR protein related family member
LOC_Os09g08190	-7.57285	sulfotransferase domain containing protein
LOC_Os02g42380	-4.32798	TCP family transcription factor, OsTCP4
LOC_Os06g47600	-5.8112	thaumatin family domain containing protein
LOC_Os07g05370	-5.08406	TKL_IRAK_CrRLK1L-1.15
LOC_Os10g05690	-4.03664	transmembrane amino acid transporter protein
LOC_Os01g63854	-4.10211	transmembrane amino acid transporter protein
LOC_Os08g38970	-4.56742	transmembrane receptor
LOC_Os02g20360	-8.3115	tyrosine aminotransferase
LOC_Os02g38410	-6.75679	ubiquitin family protein
LOC_Os04g42620	-3.72153	uncharacterized protein At4g06744 precursor
LOC_Os07g14540	-5.1119	vesicle-associated membrane protein
LOC_Os09g25850	-5.14902	WAX2, WSL2, OsGL1-1
LOC_Os09g09470	-4.04987	WD domain, G-beta repeat domain containing protein
LOC_Os12g22284	-6.20812	white-brown complex homolog protein 11
LOC_Os04g54240	-5.76743	wound induced protein
LOC_Os07g40940	-3.9722	X8 domain containing protein
LOC_Os03g44710	-3.79249	YABBY domain containing protein, OsYABBY2; OsYAB2; OsSh1
LOC_Os08g44230	-4.21303	zinc finger family protein
LOC_Os06g48065	-3.9091	Zinc finger, C3HC4 type domain containing protein
