# Supplementary material for: Differential transcriptome profiling of chilling stress response between shoots and rhizomes of Oryza longistaminata using RNA sequencing
Source: PLoS One. 2017 Nov 30;12(11):e0188625. doi: 10.1371/journal.pone.0188625 (PMC5708648; doi:10.1371/journal.pone.0188625)
Supplement: S5 Table — (XLSX) [file pone.0188625.s005.xlsx]

## Sheet: Table S5
S5 Table. Analysis of the enriched KEGG biological pathways of the up-regulated genes in Oryza longistaminata, LTH and IR29 under chilling stress.
Gene set	Term	Sample number	Background number	Corrected P-Value
Common-ABCa	Plant-pathogen interaction	10	68	1.4748e-11
Common-ABC	Plant hormone signal transduction	7	131	3.38638e-05
Common-AB	Plant hormone signal transduction	1	131	0.0201942
Common-BC	Plant-pathogen interaction	8	68	0.0413227
Specific-A	Spliceosome	6	106	0.0171939
Specific-A	Apoptosis signaling pathway	3	15	0.0351528
Specific-A	Tyrosine metabolism	3	35	0.0472786
Specific-A	Isoquinoline alkaloid biosynthesis	3	18	0.0171939
Specific-A	Endocytosis	4	56	0.0351528
Specific-B	Heterotrimeric G-protein signaling pathway-Gi alpha and Gs alpha mediated pathway	3	5	0.012155
Specific-C	Metabolism	14	437	0.0238225
a A, B and C represent the gene set of Oryza longistaminata, LTH and IR29, respectively
