# Supplementary material for: Differential transcriptome profiling of chilling stress response between shoots and rhizomes of Oryza longistaminata using RNA sequencing
Source: PLoS One. 2017 Nov 30;12(11):e0188625. doi: 10.1371/journal.pone.0188625 (PMC5708648; doi:10.1371/journal.pone.0188625)
Supplement: S6 Table — (XLSX) [file pone.0188625.s006.xlsx]

## Sheet: Table S6
S6 Table. List of the shoot- or rhizome-specifical DEGs with alternative splicing events.
Gene Code	Transcripts Structure Variant
	Shoots under chilling stress	Shoots under control	Rhizome under chilling stress	Rhizome under control
Shoots Up
LOC_Os01g18810	3-Extend,AAS	Null	AAS:3-Extend	Null
LOC_Os01g27230	Null,Null,IR,IR,IR	Null,IR,IR	Null,IR,Null,IR,IR	Null
LOC_Os01g28810	AAS	Null	AAS	Null
LOC_Os01g04370	Null,AAS:5-Extend	Null	Null	Null
LOC_Os01g47670	AAS:IR:3-Extend	Null	AAS:IR:3-Extend	Null
LOC_Os01g50300	AAS:3-Extend	Null	AAS:3-Extend	Null
LOC_Os01g50410	ADS:5-Extend	ADS:5-Extend	ADS:5-Extend	ADS:5-Extend
LOC_Os01g50870	AAS:3-Extend	AAS:3-Extend	AAS:3-Extend	3-Extend
LOC_Os01g06220	AAS:3-Extend	Null	AAS:3-Extend	Null
LOC_Os01g52200	AAS:3-Extend,3-Extend:5-Extend	Null	3-Extend:5-Extend	Null
LOC_Os01g52230	AAS:3-Extend	Null	5-Extend	Null
LOC_Os01g57440	3-Extend:ADS:AAS,5-Extend	3-Extend:ADS	3-Extend:ADS:5-Extend	3-Extend:ADS
LOC_Os01g64570	AAS:3-Extend	Null	AAS:3-Extend	Null
LOC_Os01g64790	AAS:3-Extend,3-Extend:5-Extend	Null,Null	AAS:3-Extend	Null,AAS
LOC_Os01g66544	ADS:5-Extend	ADS:5-Extend	ADS:5-Extend	ADS:5-Extend
LOC_Os01g70660	AAS,AAS	Null	AAS,AAS	Null
LOC_Os01g72530	3-Extend:ADS:5-Extend	Null	3-Extend:ADS:5-Extend	Null
LOC_Os01g72900	IR,Null,AAS	Null	Null	Null
LOC_Os01g12260	3-Extend,5-Extend,IR:5-Extend	Null	ADS	Null,5-Extend
LOC_Os01g14340	EN,ADS:5-Extend	Null	EN,EN:5-Extend,ADS:5-Extend	Null
LOC_Os01g15640	AAS,ADS,Null	Null,Null	AAS,ADS:AAS,Null	AAS,ADS
LOC_Os01g15900	Null,EN:5-Extend,ADS:5-Extend	Null	Null,Null	AAS,Null
LOC_Os01g27200	IR:5-Extend	Null	Null	ADS:5-Extend,AAS:3-Extend
LOC_Os01g04620	5-Extend:3-Extend,ADS:5-Extend	3-Extend	Null,Null	Null
LOC_Os01g42190	IR:ADS,5-Extend:ADS,3-Extend	5-Extend,Null	IR:ADS,Null,3-Extend	Null
LOC_Os01g42220	ADS,AAS:IR,AAS:IR,Null	Null	Null	Null
LOC_Os01g43740	Null,AAS:3-Extend	Null,AAS	AAS,AAS	Null
LOC_Os01g47910	ADS:5-Extend	Null	ADS:5-Extend	Null
LOC_Os01g48030	AAS:3-Extend	3-Extend	AAS:3-Extend	3-Extend
LOC_Os01g55520	ADS:IR:5-Extend,IR:3-Extend	Null	IR:5-Extend,5-Extend:IR:IR	Null
LOC_Os01g58049	ADS:5-Extend	ADS:5-Extend	5-Extend	Null
LOC_Os01g58340	ADS:5-Extend,ADS:IR	ADS:5-Extend	ADS:5-Extend,ADS:5-Extend:AAS,IR	Null
LOC_Os01g60420	5-Extend,IR,Null	5-Extend,3-Extend	5-Extend,Null,IR,AAS:IR	5-Extend,Null
LOC_Os01g67010	AAS,IR:AAS	Null	IR:5-Extend:AAS	5-Extend:AAS
LOC_Os01g67820	ADS:5-Extend,3-Extend	Null	5-Extend:3-Extend	Null
LOC_Os01g74490	ADS:5-Extend	ADS:5-Extend	5-Extend	5-Extend
LOC_Os01g01950	ADS:5-Extend	Null	ADS:5-Extend	5-Extend
LOC_Os01g12440	ADS:5-Extend	Null	5-Extend	3-Extend
LOC_Os10g33810	3-Extend,Null,IR,Null	Null	Null,IR,5-Extend	Null
LOC_Os10g36703	AAS:3-Extend	Null,5-Extend	Null,5-Extend	Null,Null
LOC_Os10g21406	AAS:IR:3-Extend	AAS:ADS:IR,ADS:IR:5-Extend	AAS	Null
LOC_Os10g35630	AAS,EN	AAS	AAS,EN	AAS,EN:AAS
LOC_Os11g06770	AAS:3-Extend,Null,5-Extend,	Null	Null,5-Extend,Null	Null
LOC_Os11g12650	Null,IR:5-Extend	AAS:IR:3-Extend,3-Extend	Null,IR:5-Extend	3-Extend:AAS,IR:3-Extend
LOC_Os11g04400	AAS:IR:3-Extend	Null	AAS:IR,3-Extend	Null
LOC_Os11g05080	AAS,5-Extend	Null,Null	Null,Null	Null,Null
LOC_Os11g39380	ADS:5-Extend	5-Extend	5-Extend	5-Extend
LOC_Os11g47690	ADS:5-Extend	Null	ADS:5-Extend	Null
LOC_Os11g08200	5-Extend:IR,IR:IR,3-Extend	Null	IR,3-Extend	Null
LOC_Os12g17804	AAS	Null	AAS:3-Extend,Null	Null
LOC_Os12g04230	AAS:3-Extend	Null	AAS:3-Extend	Null
LOC_Os12g39310	Null,Null,ADS,ADS	Null	Null,Null,ADS,ADS	Null
LOC_Os12g05440	AAS:3-Extend	AAS:3-Extend	AAS:3-Extend	Null
LOC_Os12g05690	AAS:3-Extend	3-Extend	AAS:3-Extend	Null
LOC_Os12g08930	3-Extend:ADS:5-Extend	Null	IR:5-Extend,5-Extend	Null
LOC_Os12g02450	IR:5-Extend	AAS	3-Extend,IR	Null
LOC_Os12g16720	Null,IR:5-Extend	Null	Null,IR	Null
LOC_Os12g19510	IR:3-Extend,AAS:IR:3-Extend	Null	AAS:IR:3-Extend,IR:3-Extend	Null
LOC_Os12g19580	ADS	ADS	Null	Null
LOC_Os12g23700	ADS:5-Extend	ADS:5-Extend	ADS:5-Extend	3-Extend
LOC_Os12g04450	ADS:5-Extend	Null	ADS:5-Extend	Null
LOC_Os12g43570	ADS:5-Extend	Null	Null	Null
LOC_Os12g43680	IR:5-Extend	IR:5-Extend	IR:5-Extend	AAS
LOC_Os12g06780	ADS:5-Extend	5-Extend,3-Extend	ADS:5-Extend	ADS:5-Extend
LOC_Os12g06870	IR,AAS,AAS	Null,IR	Null,5-Extend:IR,AAS,Null	5-Extend:IR:IR,5-Extend:IR
LOC_Os02g24604	AAS:IR:3-Extend	ADS:AAS	ADS:AAS	Null
LOC_Os02g35540	ADS,IR	Null	IR	Null
LOC_Os02g36530	AAS:3-Extend	5-Extend	AAS:3-Extend	AAS:3-Extend
LOC_Os02g38230	3-Extend,ADS:5-Extend	Null	AAS:3-Extend,ADS:5-Extend	Null
LOC_Os02g38880	5-Extend,IR:3-Extend	Null	5-Extend	Null
LOC_Os02g41840	AAS:3-Extend	Null	5-Extend	Null,Null
LOC_Os02g45780	AAS:3-Extend	Null	5-Extend	5-Extend
LOC_Os02g46030	ES,Null	Null,Null	ES,Null	Null,Null
LOC_Os02g50600	AAS:3-Extend	Null	5-Extend	Null
LOC_Os02g50940	AAS:3-Extend	Null	AAS:3-Extend	Null
LOC_Os02g52170	AAS:3-Extend	3-Extend	AAS:3-Extend	5-Extend
LOC_Os02g52670	3-Extend:ADS:5-Extend	Null	AAS:3-Extend	Null
LOC_Os02g53410	AAS:3-Extend	Null	5-Extend	Null
LOC_Os02g08330	AAS:3-Extend	3-Extend	AAS:3-Extend	3-Extend
LOC_Os02g19770	ADS:5-Extend:3-Extend	Null	ADS:5-Extend	5-Extend
LOC_Os02g22020	IR,Null	Null	IR:5-Extend,Null	Null,Null
LOC_Os02g31030	Null,AAS,AAS	Null	AAS,Null,AAS	5-Extend,Null
LOC_Os02g32320	5-Extend:AAS	Null	Null	Null
LOC_Os02g45450	ADS:5-Extend	Null	3-Extend	Null
LOC_Os02g48850	ADS:5-Extend	Null	ADS:5-Extend	Null
LOC_Os02g50220	ADS,AAS	Null	ADS,AAS	Null
LOC_Os02g52150	ADS,Null	ADS:5-Extend	ADS,Null	ADS:5-Extend
LOC_Os02g06530	ES:ADS:EN,AAS,IR	5-Extend,IR,EN	5-Extend,AAS,Null,EN,EN	Null,AAS,IR
LOC_Os02g54820	5-Extend,ADS,AAS,3-Extend	Null,Null,AAS	ADS	Null,Null
LOC_Os03g18600	AAS:3-Extend	Null	Null	Null
LOC_Os03g32230	AAS:3-Extend	Null	5-Extend	Null
LOC_Os03g51390	AAS:3-Extend	AAS:3-Extend	AAS:3-Extend	5-Extend
LOC_Os03g52410	AAS:3-Extend	Null	AAS:3-Extend	5-Extend
LOC_Os03g61840	3-Extend:IR:5-Extend	Null	3-Extend:AAS,3-Extend:5-Extend	Null
LOC_Os03g14440	AAS:3-Extend	Null	AAS:3-Extend	Null
LOC_Os03g02700	IR,AAS	Null	Null	Null
LOC_Os03g18170	ADS:5-Extend,AAS:ADS:IR	5-Extend,Null	5-Extend	5-Extend
LOC_Os03g21640	5-Extend:ES,Null,AAS,Null	ES,Null	5-Extend:ES,Null,Null	ES,Null,Null
LOC_Os03g03340	IR:5-Extend	Null	Null	Null
LOC_Os03g29250	IR:5-Extend,Null	5-Extend:3-Extend	IR:5-Extend,5-Extend	5-Extend
LOC_Os03g04040	ADS:5-Extend	Null	Null,5-Extend	5-Extend,Null
LOC_Os03g43750	ADS	Null	ADS	Null
LOC_Os03g50720	ADS	Null	ADS	Null
LOC_Os03g53220	5-Extend:IR:3-Extend	Null,IR,Null,3-Extend	5-Extend:IR:3-Extend	IR,Null,3-Extend
LOC_Os03g58764	Null,AAS:3-Extend	AAS:3-Extend	ADS:IR:5-Extend,AAS:3-Extend	AAS,Null,AAS:3-Extend
LOC_Os03g59870	ADS:AAS:ADS,ADS	Null	ADS:AAS,ADS:AAS:ADS:ES:3-Extend,ADS:ES:3-Extend,ADS,AAS:ADS:AAS	Null
LOC_Os03g61980	5-Extend,ADS:IR,ADS:IR,AAS	Null	Null,AAS:ADS:IR,AAS:IR	Null
LOC_Os03g07930	ADS:5-Extend:ES:ADS,IR	Null	ADS:5-Extend:ES,IR:5-Extend	Null
LOC_Os03g08940	IR:5-Extend	ADS:5-Extend	5-Extend	ADS:5-Extend
LOC_Os03g01740	ADS:5-Extend	5-Extend,Null	ADS:5-Extend	5-Extend,Null
LOC_Os03g12370	5-Extend:ADS	ADS	5-Extend:ADS	ADS
LOC_Os03g15270	ADS:5-Extend	Null,Null	5-Extend	Null,Null
LOC_Os03g17670	ADS:5-Extend	ADS:5-Extend	ADS:5-Extend	ADS:5-Extend
LOC_Os04g34970	AAS:3-Extend	Null	AAS:3-Extend	Null
LOC_Os04g45950	ADS:AAS,3-Extend,Null	Null	3-Extend	3-Extend
LOC_Os04g46200	AAS:3-Extend	Null	3-Extend,5-Extend	Null
LOC_Os04g46270	AAS:IR:3-Extend	AAS	AAS:IR:3-Extend	Null
LOC_Os04g47110	AAS:IR:3-Extend	3-Extend,ADS:5-Extend	AAS:IR:3-Extend	3-Extend,ADS:5-Extend
LOC_Os04g49370	5-Extend,IR:5-Extend	5-Extend	AAS,5-Extend	Null
LOC_Os04g49450	ADS:5-Extend	3-Extend:ADS	ADS:5-Extend	ADS:5-Extend
LOC_Os04g06520	IR,Null	Null,Null	IR,Null	Null
LOC_Os04g57340	AAS:3-Extend	AAS:3-Extend	AAS:3-Extend	AAS:3-Extend
LOC_Os04g12990	AAS:IR:3-Extend	Null	Null	Null
LOC_Os04g14920	AAS:3-Extend	Null	AAS:3-Extend	Null
LOC_Os04g19370	AAS:ADS	Null	AAS	Null
LOC_Os04g45590	5-Extend:IR,5-Extend,AAS:IR	5-Extend	IR:5-Extend,5-Extend:IR,Null	5-Extend
LOC_Os04g50820	5-Extend:IR,5-Extend:IR	Null	ES,IR,ES:IR,IR	Null
LOC_Os04g54210	ADS:5-Extend	ADS:5-Extend	ADS:5-Extend	ADS:5-Extend
LOC_Os04g54610	5-Extend:EN	5-Extend:EN	5-Extend:EN	5-Extend:EN
LOC_Os05g23140	ES	ES:5-Extend	ES	ES
LOC_Os05g40940	ADS:5-Extend	Null	ADS:5-Extend	Null
LOC_Os05g44300	IR:5-Extend,5-Extend	5-Extend	IR:5-Extend,5-Extend	Null
LOC_Os05g48400	EN	Null	EN	Null
LOC_Os05g22740	ADS:IR:5-Extend,AAS:3-Extend	Null	ADS:IR:5-Extend,AAS:3-Extend	Null
LOC_Os05g25220	ADS:5-Extend,IR,3-Extend	Null	Null	Null
LOC_Os05g26250	ADS	Null	ADS	Null
LOC_Os05g27730	IR,Null,3-Extend	Null,Null	IR,Null,3-Extend	Null,Null
LOC_Os05g41620	5-Extend,AAS,3-Extend	Null	5-Extend,3-Extend	Null
LOC_Os05g43550	Null,ES	5-Extend	ES,ADS:IR,IR	5-Extend:ADS,AAS
LOC_Os05g05920	ADS:IR:5-Extend,IR:3-Extend	Null	5-Extend,IR:5-Extend	Null
LOC_Os05g01940	ADS:5-Extend	Null	3-Extend	Null
LOC_Os06g35520	Null,IR	Null	Null,IR	Null
LOC_Os06g39708	AAS:IR:3-Extend	ADS:5-Extend	5-Extend	5-Extend
LOC_Os06g39744	AAS:3-Extend	5-Extend	Null	Null
LOC_Os06g39752	IR:3-Extend	Null	Null	Null
LOC_Os06g05510	AAS:3-Extend	Null	3-Extend	Null
LOC_Os06g06130	AAS:3-Extend	Null	Null	Null
LOC_Os06g48290	3-Extend:AAS,5-Extend	3-Extend,5-Extend	3-Extend:AAS,3-Extend:5-Extend,5-Extend	3-Extend:5-Extend
LOC_Os06g09990	AAS:IR:3-Extend,5-Extend	ADS:AAS,5-Extend	AAS:IR:3-Extend	AAS:IR:3-Extend,5-Extend
LOC_Os06g03860	ADS,ADS,ADS	ADS	ADS,ADS	ADS
LOC_Os06g04230	ADS:5-Extend	Null	5-Extend	Null
LOC_Os06g39875	5-Extend:AAS,IR	5-Extend:AAS	5-Extend:AAS:IR:3-Extend,5-Extend:AAS:3-Extend	5-Extend:AAS
LOC_Os06g05450	AAS:3-Extend	Null	AAS:3-Extend	Null
LOC_Os06g44240	ADS:5-Extend	Null	Null,Null	Null
LOC_Os06g45570	ADS:5-Extend	Null	ADS:5-Extend	Null
LOC_Os06g46620	Null,AAS	Null	Null	Null
LOC_Os06g47880	5-Extend,IR	Null	5-Extend,IR:3-Extend	Null
LOC_Os06g50230	ADS:5-Extend	Null	ADS:5-Extend	5-Extend
LOC_Os06g11420	ADS:5-Extend	Null	Null,3-Extend	Null
LOC_Os06g11760	ADS:5-Extend	ADS:5-Extend	Null	Null
LOC_Os07g25960	ADS,5-Extend	Null	Null,5-Extend	Null
LOC_Os07g37700	AAS:3-Extend	AAS:3-Extend	AAS:3-Extend	AAS:3-Extend
LOC_Os07g43830	AAS:3-Extend,ADS:5-Extend	Null	Null	Null
LOC_Os07g48280	Null,AAS:5-Extend	Null,AAS	Null,AAS:5-Extend	Null,AAS
LOC_Os07g25220	IR	Null	IR	Null
LOC_Os07g26320	ADS:5-Extend	Null	ADS:5-Extend	Null
LOC_Os07g38190	IR:5-Extend	Null	IR:5-Extend	Null
LOC_Os08g03020	ADS:AAS:ES:IR	ADS,EN:ES:ES:ES:ES:ES:ADS:IR,Null,Null	AAS:3-Extend,ADS:AAS:ES:ES:ES:ES:ES:ADS:IR,Null	ADS:AAS:ES:IR:Null
LOC_Os08g31280	ADS:IR:5-Extend,ADS:5-Extend	Null	AAS:3-Extend:ADS:5-Extend,5-Extend	Null
LOC_Os08g42800	AAS:3-Extend	3-Extend	AAS:3-Extend	Null
LOC_Os08g15296	AAS:3-Extend	AAS:3-Extend	Null	Null
LOC_Os08g19210	ADS	ADS	ADS	ADS
LOC_Os08g03260	5-Extend,AAS:3-Extend	Null	5-Extend,AAS:3-Extend	Null
LOC_Os08g27170	5-Extend:IR:3-Extend	5-Extend:3-Extend	5-Extend:3-Extend,5-Extend:IR:3-Extend	3-Extend
LOC_Os08g33430	5-Extend,Null,IR,Null	Null	5-Extend,Null,3-Extend	Null
LOC_Os08g36920	5-Extend,ADS:5-Extend:3-Extend	Null	5-Extend,ADS:5-Extend:3-Extend	Null
LOC_Os08g04800	IR,Null	Null	5-Extend,Null	Null
LOC_Os08g40919	Null,ADS	Null,ADS	Null,ADS	Null
LOC_Os08g45120	ADS:5-Extend,5-Extend:EN,EN	Null	ADS:5-Extend,5-Extend:EN,EN	Null
LOC_Os08g09370	AAS:ADS	AAS:AAS:ADS,3-Extend	AAS	AAS:ADS,5-Extend
LOC_Os08g15322	ADS:5-Extend	Null	Null	Null
LOC_Os09g21710	AAS:3-Extend	5-Extend	AAS:3-Extend	Null
LOC_Os09g24580	IR:5-Extend	IR:5-Extend	IR:5-Extend	IR:5-Extend
LOC_Os09g25060	IR:3-Extend	Null	Null,Null	Null
LOC_Os09g32230	Null,IR:5-Extend	IR:5-Extend	AAS,Null,IR:5-Extend	5-Extend
LOC_Os09g32380	AAS,IR,Null	Null,Null,Null	3-Extend,Null,Null,Null	Null,Null,Null
LOC_Os09g36320	Null,AAS:5-Extend,5-Extend	Null,Null	Null,5-Extend	Null
LOC_Os09g20150	Null,ADS	Null	ADS	Null
LOC_Os09g25200	5-Extend,EN	Null	5-Extend,EN,EN	5-Extend
LOC_Os09g30490	ADS:5-Extend	ADS:5-Extend	ADS:5-Extend	Null
LOC_Os09g34870	Null,Null,ADS	Null	ADS,AAS:ADS	Null
Shoot Down
LOC_Os01g13350	Null,ADS	Null,ADS:AAS,ADS	ADS,ADS	ADS,ADS,ADS
LOC_Os01g44260	Null,ADS	5-Extend	Null	5-Extend
LOC_Os01g73250	ADS	ADS	Null	ADS
LOC_Os01g02150	ADS:5-Extend	ADS:5-Extend	5-Extend	5-Extend
LOC_Os02g01280	AAS	AAS,Null	AAS:ES,AAS:IR,AAS,AAS	AAS
LOC_Os03g48780	AAS:ADS:AAS	AAS:ADS:AAS,5-Extend	AAS,AAS:ADS,Null	AAS:ADS:AAS,Null
LOC_Os03g04680	ADS:5-Extend	5-Extend	3-Extend	Null
LOC_Os04g33990	IR:5-Extend,5-Extend	5-Extend	5-Extend	Null
LOC_Os04g24750	IR:3-Extend	5-Extend,IR:3-Extend	Null	Null
LOC_Os06g46670	ADS	5-Extend,ADS	Null	5-Extend,ADS
LOC_Os07g45570	ADS:3-Extend,3-Extend	5-Extend	Null	Null
LOC_Os08g43270	IR,3-Extend	3-Extend,Null,IR,5-Extend	3-Extend,Null,IR	3-Extend,Null
LOC_Os09g23084	AAS	3-Extend:5-Extend	Null	3-Extend:AAS:5-Extend
Rhizome Up
LOC_Os01g18810	3-Extend,AAS	Null	AAS:3-Extend	Null
LOC_Os01g27230	Null,Null,IR,IR,IR	Null,IR,IR	Null,IR,Null,IR,IR	Null
LOC_Os01g03720	IR:3-Extend:5-Extend,3-Extend:5-Extend	3-Extend,5-Extend	Null,IR:5-Extend	5-Extend
LOC_Os01g28970	Null	Null	3-Extend:ADS,AAS:3-Extend,ADS	Null
LOC_Os01g50410	ADS:5-Extend	ADS:5-Extend	ADS:5-Extend	ADS:5-Extend
LOC_Os01g50870	AAS:3-Extend	AAS:3-Extend	AAS:3-Extend	3-Extend
LOC_Os01g06220	AAS:3-Extend	Null	AAS:3-Extend	Null
LOC_Os01g51920	IR	Null	IR	Null
LOC_Os01g54950	3-Extend,ES:ADS	ES:ADS	3-Extend:ES:ADS	Null
LOC_Os01g55340	AAS:3-Extend	5-Extend	AAS:3-Extend	Null
LOC_Os01g55600	AAS:IR	Null	ADS:IR:5-Extend	Null
LOC_Os01g56890	ADS,ADS:5-Extend	ADS	ADS	ADS
LOC_Os01g57440	3-Extend:ADS:AAS,3-Extend:ADS:5-Extend	3-Extend:ADS	3-Extend:ADS:5-Extend	3-Extend:ADS
LOC_Os01g57720	Null,ADS,ADS:ADS,Null	ADS	Null,ADS,ADS,ADS:ADS,5-Extend	ADS
LOC_Os01g63430	IR	Null	IR	Null
LOC_Os01g64570	AAS:3-Extend	Null	AAS:3-Extend	Null
LOC_Os01g66544	ADS:5-Extend	ADS:5-Extend	ADS:5-Extend	ADS:5-Extend
LOC_Os01g70660	AAS,AAS	Null	AAS,AAS	Null
LOC_Os01g72530	3-Extend:ADS:5-Extend	Null	3-Extend:ADS:5-Extend	Null
LOC_Os01g73590	ADS:5-Extend	ADS,Null	ADS:5-Extend	Null
LOC_Os01g15640	AAS,ADS,Null	Null,Null	AAS,ADS:AAS,Null	AAS,ADS
LOC_Os01g03170	Null	Null	5-Extend:AAS:ADS	Null
LOC_Os01g03530	AAS:3-Extend	AAS	AAS:3-Extend	AAS:3-Extend
LOC_Os01g42190	5-Extend:IR:ADS,5-Extend:ADS,5-Extend,3-Extend	5-Extend,Null	IR:ADS,Null,3-Extend	Null
LOC_Os01g43740	Null,AAS:3-Extend	Null,AAS	AAS,AAS	Null
LOC_Os01g45250	5-Extend	Null	ADS:5-Extend:3-Extend	Null
LOC_Os01g47420	Null	ES,ES	AAS:ADS,AAS:ADS,AAS	ES
LOC_Os01g47910	ADS:5-Extend	Null	ADS:5-Extend	Null
LOC_Os01g48030	AAS:3-Extend	3-Extend	AAS:3-Extend	3-Extend
LOC_Os01g48660	Null,Null,ADS:3-Extend	Null	ADS:3-Extend	Null
LOC_Os01g54890	ADS:IR:5-Extend	ADS:IR:5-Extend	ADS:IR:5-Extend,5-Extend	IR:3-Extend
LOC_Os01g55520	ADS:IR:5-Extend,IR:3-Extend	Null	IR:5-Extend,5-Extend:IR:IR	Null
LOC_Os01g07270	5-Extend,3-Extend	Null	ADS:5-Extend	Null
LOC_Os01g72910	5-Extend	Null	5-Extend,ADS:IR	Null
LOC_Os10g26650	Null	Null	ADS,Null	Null
LOC_Os10g33810	3-Extend,Null,IR,Null	Null	Null,IR,5-Extend	Null
LOC_Os10g37500	AAS:3-Extend	5-Extend	AAS:3-Extend	AAS:3-Extend
LOC_Os10g04030	5-Extend	Null	ADS,ADS:AAS	Null
LOC_Os10g36210	3-Extend,AAS,Null	AAS,3-Extend	AAS,IR:AAS,AAS,3-Extend	Null
LOC_Os10g38470	Null,ADS:ES:AAS,ADS:IR:	ADS:ES:AAS,Null	Null,Null,IR,Null	Null,Null
LOC_Os10g38489	Null,AAS	Null	Null,AAS	EN
LOC_Os10g04520	5-Extend,AAS:IR:3-Extend,EN	ADS:5-Extend,ADS:IR:5-Extend:AAS:IR:3-Extend,AAS:IR:3-Extend	EN:AAS:IR	ADS:5-Extend,AAS:IR:3-Extend
LOC_Os11g30290	3-Extend	Null	AAS:3-Extend	Null
LOC_Os11g04310	Null	Null	AAS:3-Extend	Null
LOC_Os11g38780	AAS:3-Extend	Null	AAS:3-Extend	Null
LOC_Os11g47620	5-Extend	ADS	AAS:ADS:5-Extend	Null
LOC_Os11g06770	3-Extend,AAS:3-Extend,Null,5-Extend,5-Extend,Null	Null	Null,5-Extend,Null,	Null
LOC_Os11g07900	ADS:AAS	Null	ADS:AAS	Null
LOC_Os11g12650	Null,IR:5-Extend	AAS:IR:3-Extend,3-Extend	Null,IR:5-Extend	3-Extend:AAS,IR:3-Extend
LOC_Os11g03300	5-Extend,Null	Null,AAS	ADS:5-Extend,Null	ADS,Null,Null
LOC_Os11g04400	AAS:IR:3-Extend	Null	AAS:IR,3-Extend	Null
LOC_Os11g04680	AAS:ADS	Null	AAS:ADS	Null
LOC_Os12g17804	AAS	Null	AAS:3-Extend,Null	Null
LOC_Os12g04230	AAS:3-Extend	Null	AAS:3-Extend	Null
LOC_Os12g36980	5-Extend,5-Extend	Null	AAS:3-Extend	Null
LOC_Os12g39310	Null,Null,ADS,ADS	Null	Null,Null,ADS,ADS	Null
LOC_Os12g05440	AAS:3-Extend	AAS:3-Extend	AAS:3-Extend	Null
LOC_Os12g05510	3-Extend:AAS:EN	Null	AAS:ADS,3-Extend:ES,5-Extend	Null
LOC_Os12g05690	AAS:3-Extend	3-Extend	AAS:3-Extend	Null
LOC_Os12g08930	3-Extend:ADS:5-Extend,5-Extend	Null	IR:5-Extend,5-Extend	Null
LOC_Os12g16720	Null,IR:5-Extend	Null	Null,IR	Null
LOC_Os12g23700	ADS:5-Extend	ADS:5-Extend	ADS:5-Extend	3-Extend
LOC_Os12g04360	5-Extend	5-Extend	ADS:5-Extend	5-Extend
LOC_Os12g04450	ADS:5-Extend	Null	ADS:5-Extend	Null
LOC_Os12g40260	ADS:5-Extend	3-Extend	ADS:5-Extend	Null,3-Extend
LOC_Os12g43680	IR:5-Extend	IR:5-Extend	IR:5-Extend	AAS
LOC_Os12g43870	ADS:5-Extend	ADS:5-Extend	ADS:5-Extend	ADS:5-Extend
LOC_Os12g06870	IR,AAS,AAS	Null,IR	Null,5-Extend:IR,AAS,Null	5-Extend:IR:IR,5-Extend:IR
LOC_Os02g21110	Null,5-Extend	Null,Null	Null,5-Extend,ADS:5-Extend	Null,Null
LOC_Os02g27220	Null,Null,Null	Null	Null,IR,Null,5-Extend	Null
LOC_Os02g36320	AAS:3-Extend	Null	AAS:3-Extend	Null
LOC_Os02g36530	AAS:3-Extend	5-Extend	AAS:3-Extend	AAS:3-Extend
LOC_Os02g37280	AAS:3-Extend:ADS:5-Extend	AAS:3-Extend:EN,ADS:5-Extend	AAS:3-Extend:ADS:5-Extend,ADS:5-Extend	AAS:3-Extend:EN,ADS:5-Extend
LOC_Os02g38230	3-Extend,ADS:5-Extend	Null	AAS:3-Extend,ADS:5-Extend	Null
LOC_Os02g40664	AAS,5-Extend	AAS,Null	AAS,5-Extend	Null
LOC_Os02g50940	AAS:3-Extend	Null	AAS:3-Extend	Null
LOC_Os02g52170	AAS:3-Extend	3-Extend	AAS:3-Extend	5-Extend
LOC_Os02g52670	3-Extend:ADS:5-Extend	Null	AAS:3-Extend	Null
LOC_Os02g54600	AAS:3-Extend	3-Extend	AAS:3-Extend	Null
LOC_Os02g56460	Null,5-Extend	Null	AAS,5-Extend	Null
LOC_Os02g08330	AAS:3-Extend	3-Extend	AAS:3-Extend	3-Extend
LOC_Os02g17390	ES:ES,Null,Null	Null,Null	ES:ES,Null,3-Extend	Null,Null
LOC_Os02g19770	ADS:5-Extend:3-Extend	Null	ADS:5-Extend	5-Extend
LOC_Os02g38890	ADS:5-Extend	Null	ADS:IR:5-Extend	Null
LOC_Os02g44700	ADS:5-Extend	Null	ADS:5-Extend	Null
LOC_Os02g48850	ADS:5-Extend	Null	ADS:5-Extend	Null
LOC_Os02g50220	ADS,AAS	Null	ADS,AAS	Null
LOC_Os02g52150	ADS,Null	ADS:5-Extend	ADS,Null	ADS:5-Extend
LOC_Os02g56720	5-Extend,5-Extend:ADS:ES:ES:ES:AAS,AAS,AAS	Null	5-Extend,5-Extend:ADS:ES:ES:ES:AAS,5-Extend:ADS:ES:ES:ES:ES:ES:ES:ES:AAS	Null
LOC_Os02g07010	IR,Null	IR:3-Extend,3-Extend	IR:5-Extend,5-Extend	5-Extend,Null
LOC_Os02g02600	3-Extend,5-Extend,5-Extend:IR	5-Extend,3-Extend	5-Extend:IR,Null	5-Extend,3-Extend
LOC_Os03g02740	ES:ADS:IR,Null,5-Extend	Null	3-Extend:AAS,3-Extend:ADS:IR,5-Extend	3-Extend
LOC_Os03g22420	3-Extend,ES:ADS,ADS:AAS,IR:ADS,ADS	ADS	Null,ADS,ADS,Null	ADS
LOC_Os03g03900	AAS:IR,IR,5-Extend	5-Extend,EN,Null	5-Extend,IR	EN,Null,5-Extend
LOC_Os03g04400	ADS:AAS,5-Extend	5-Extend	IR:5-Extend,5-Extend	5-Extend
LOC_Os03g47090	IR:3-Extend	IR:3-Extend	IR:3-Extend	IR:3-Extend
LOC_Os03g50790	Null	Null	ADS	Null
LOC_Os03g51010	AAS:IR:3-Extend,3-Extend:AAS,3-Extend:5-Extend	Null,5-Extend	AAS,5-Extend	Null,5-Extend
LOC_Os03g51390	AAS:3-Extend	AAS:3-Extend	AAS:3-Extend	5-Extend
LOC_Os03g52410	AAS:3-Extend	Null	AAS:3-Extend	5-Extend
LOC_Os03g63760	Null,IR:5-Extend	Null	Null,IR:5-Extend	5-Extend
LOC_Os03g08834	AAS:IR:3-Extend,ADS:5-Extend	Null	ADS:5-Extend,Null,AAS:IR	Null
LOC_Os03g14440	AAS:3-Extend	Null	AAS:3-Extend	Null
LOC_Os03g18490	5-Extend:AAS,5-Extend,IR:3-Extend	5-Extend,Null,IR:3-Extend	IR:5-Extend,IR:AAS,IR,IR:3-Extend	Null
LOC_Os03g19720	ADS:5-Extend	5-Extend	ADS:5-Extend	ADS:5-Extend
LOC_Os03g21640	5-Extend:ES,Null,AAS,Null	ES,Null	5-Extend:ES,Null,Null	ES,Null,Null
LOC_Os03g25320	Null	Null	ADS:ES:AAS	Null
LOC_Os03g29250	IR:5-Extend,Null	5-Extend:3-Extend	IR:5-Extend,5-Extend	5-Extend
LOC_Os03g32420	Null,3-Extend	Null,Null	ADS:5-Extend	Null,Null
LOC_Os03g56540	ES:3-Extend,IR:3-Extend	ES	ES:3-Extend	ES
LOC_Os03g58764	Null,AAS:3-Extend	AAS:3-Extend	ADS:IR:5-Extend,AAS:3-Extend	AAS,Null,AAS:3-Extend
LOC_Os03g59870	ADS:AAS:ADS,ADS:AAS:ADS,ADS,AAS:ADS:AAS	Null	ADS:AAS,ADS:AAS:ADS:ES:3-Extend,ADS:ES:3-Extend,ADS,AAS:ADS:AAS	Null
LOC_Os03g60080	IR:5-Extend,5-Extend	5-Extend	ADS:IR:5-Extend,5-Extend:3-Extend	IR:5-Extend
LOC_Os03g60580	ADS:IR:5-Extend,5-Extend:3-Extend	5-Extend	IR:5-Extend,5-Extend	5-Extend
LOC_Os03g07930	ADS:5-Extend:ES:ADS,IR:5-Extend:ADS	Null	ADS:5-Extend:ES,IR:5-Extend	Null
LOC_Os03g01740	ADS:5-Extend	5-Extend,Null	ADS:5-Extend	5-Extend,Null
LOC_Os03g12820	5-Extend,AAS	5-Extend	5-Extend,EN	5-Extend
LOC_Os03g12830	ADS:IR:5-Extend	Null	IR:5-Extend	Null
LOC_Os03g13310	IR:3-Extend	Null	IR:3-Extend	Null
LOC_Os04g34970	AAS:3-Extend	Null	AAS:3-Extend	Null
LOC_Os04g45510	5-Extend	Null	AAS,5-Extend,ADS:5-Extend	Null
LOC_Os04g46270	AAS:IR:3-Extend	AAS	AAS:IR:3-Extend	Null
LOC_Os04g47110	AAS:IR:3-Extend	3-Extend,ADS:5-Extend	AAS:IR:3-Extend	3-Extend,ADS:5-Extend
LOC_Os04g48850	Null,AAS:IR,5-Extend,IR:5-Extend	Null,5-Extend	5-Extend,IR:5-Extend,Null	Null,5-Extend
LOC_Os04g49370	5-Extend,IR:5-Extend	5-Extend	AAS,5-Extend	Null
LOC_Os04g53540	ES	Null,AAS,ES:5-Extend	Null,AAS,ES:5-Extend	Null,Null,AAS,ES
LOC_Os04g55260	3-Extend,ES,Null	Null,Null	3-Extend,Null,ES	IR,Null
LOC_Os04g57340	AAS:3-Extend	AAS:3-Extend	AAS:3-Extend	AAS:3-Extend
LOC_Os04g01950	3-Extend,5-Extend	Null	AAS:3-Extend	Null
LOC_Os04g14920	AAS:3-Extend	Null	AAS:3-Extend	Null
LOC_Os04g19370	AAS:ADS	Null	AAS	Null
LOC_Os04g32320	ES:ADS:IR,AAS:ADS,AAS:IR	ES:ADS	ES:ADS:IR,AAS:IR	Null
LOC_Os04g45590	5-Extend:IR,5-Extend,AAS:IR	5-Extend	IR:5-Extend,5-Extend:IR,Null	5-Extend
LOC_Os04g50820	5-Extend:IR,5-Extend:IR	Null	ES,IR,ES:IR,IR	Null
LOC_Os04g59140	5-Extend	Null	ADS:5-Extend	Null
LOC_Os05g24770	Null	Null	ES:5-Extend	Null
LOC_Os05g48400	EN	Null	EN	Null
LOC_Os05g07020	ADS:IR:5-Extend	Null	ADS:IR:5-Extend	Null
LOC_Os05g10620	AAS,AAS,AAS	AAS,AAS	AAS,AAS:5-Extend,AAS:5-Extend	Null,AAS
LOC_Os05g02770	ADS:AAS,5-Extend	AAS:ES:ADS,Null	AAS,5-Extend	Null
LOC_Os05g27730	IR,Null,3-Extend	Null,Null	IR,Null,3-Extend	Null,Null
LOC_Os05g34220	IR:5-Extend	IR:5-Extend	IR:5-Extend	5-Extend
LOC_Os05g04680	ADS:5-Extend	Null	ADS:5-Extend	Null
LOC_Os05g43550	Null,ES	5-Extend	ES,ADS:IR,IR	5-Extend:ADS,AAS
LOC_Os05g45560	IR:3-Extend	Null	ADS:IR:5-Extend	Null
LOC_Os05g12260	5-Extend,Null,AAS	Null	5-Extend,Null,AAS	Null
LOC_Os06g30400	AAS:3-Extend	AAS:3-Extend	AAS:3-Extend	AAS:3-Extend
LOC_Os06g50950	AAS:ES:ES:ES:ADS:IR:ES,ES,Null,Null	Null,Null	Null,Null,ES,Null,IR	Null,Null
LOC_Os06g09990	AAS:IR:3-Extend,5-Extend	ADS:AAS,5-Extend	AAS:IR:3-Extend	AAS:IR:3-Extend,5-Extend
LOC_Os06g39875	5-Extend:AAS,5-Extend:AAS:IR,5-Extend:IR	5-Extend:AAS	5-Extend:AAS:IR:3-Extend,5-Extend:AAS:3-Extend	5-Extend:AAS
LOC_Os06g05450	AAS:3-Extend	Null	AAS:3-Extend	Null
LOC_Os06g47880	5-Extend,IR	Null	5-Extend,IR:3-Extend	Null
LOC_Os06g50230	ADS:5-Extend	Null	ADS:5-Extend	5-Extend
LOC_Os06g12290	ADS:5-Extend	Null	ADS:5-Extend	Null
LOC_Os06g13010	IR:5-Extend:3-Extend,5-Extend:3-Extend,IR,AAS:3-Extend	Null	IR:5-Extend,5-Extend,EN	Null
LOC_Os07g17290	Null	Null	IR:3-Extend	Null
LOC_Os07g33270	3-Extend	Null	AAS:3-Extend	3-Extend
LOC_Os07g37180	ADS:5-Extend	ADS:5-Extend	ADS:5-Extend	ADS:5-Extend
LOC_Os07g42220	5-Extend	5-Extend	AAS:3-Extend	Null
LOC_Os07g12510	AAS:5-Extend,5-Extend	AAS:3-Extend	AAS:3-Extend:5-Extend,AAS:3-Extend:5-Extend	AAS:3-Extend
LOC_Os07g02330	5-Extend,IR:5-Extend	Null	AAS,5-Extend	Null
LOC_Os07g23485	Null,Null	Null	Null,IR,Null,3-Extend	Null
LOC_Os07g26000	5-Extend,EN:IR,EN,AAS:IR	Null,EN:IR	Null,EN:IR	Null,EN:IR,EN:IR
LOC_Os07g38190	IR:5-Extend	Null	IR:5-Extend	Null
LOC_Os07g09420	5-Extend	Null	ADS:5-Extend	Null
LOC_Os07g12240	ADS:5-Extend,3-Extend	Null	ADS:5-Extend,3-Extend	Null
LOC_Os08g25850	3-Extend:ADS:AAS,3-Extend:ADS:EN	Null	3-Extend:ADS:EN,3-Extend:ADS:AAS	Null
LOC_Os08g31280	ADS:IR:5-Extend,ADS:5-Extend	Null	AAS:3-Extend:ADS:5-Extend,5-Extend	Null
LOC_Os08g39840	AAS,Null,5-Extend	Null	3-Extend:IR:5-Extend,3-Extend:5-Extend	Null,Null,Null
LOC_Os08g40930	Null,ES:EN	Null,Null,IR,Null,5-Extend	Null,AAS:ES:ES,IR:ES	Null,AAS,Null
LOC_Os08g42800	AAS:3-Extend	3-Extend	AAS:3-Extend	Null
LOC_Os08g19210	ADS	ADS	ADS	ADS
LOC_Os08g03260	5-Extend,AAS:3-Extend	Null	5-Extend,AAS:3-Extend	Null
LOC_Os08g27170	5-Extend:IR:3-Extend,5-Extend:3-Extend	5-Extend:3-Extend	5-Extend:3-Extend,5-Extend:IR:3-Extend	3-Extend
LOC_Os08g31850	5-Extend	Null	ADS:5-Extend	Null,Null
LOC_Os08g40919	Null,ADS	Null,ADS	Null,ADS	Null
LOC_Os08g44350	Null,AAS:ADS,AAS,5-Extend	Null	5-Extend,ADS,Null,AAS	Null
LOC_Os08g45120	ADS:5-Extend,5-Extend:EN,EN	Null	ADS:5-Extend,5-Extend:EN,EN	Null
LOC_Os08g05970	ADS:5-Extend	Null	ADS:5-Extend	ADS:5-Extend
LOC_Os09g20090	Null,Null	Null,Null	Null,ADS	Null
LOC_Os09g21710	AAS:3-Extend	5-Extend	AAS:3-Extend	Null
LOC_Os09g24580	IR:5-Extend	IR:5-Extend	IR:5-Extend	IR:5-Extend
LOC_Os09g39320	AAS:IR,EN:ES:EN:AAS,EN:ES:EN:ES:ES,EN:ES:EN,Null,3-Extend	EN:ES:EN,Null	3-Extend,EN:ES:EN:ES:AAS:IR,EN:ES:EN:IR,EN:ES:EN,AAS	EN:ES:EN,Null
LOC_Os09g25200	5-Extend,EN	Null	5-Extend,EN,EN	5-Extend
LOC_Os09g28420	Null,EN,AAS	AAS	Null,AAS	Null
LOC_Os09g30490	ADS:5-Extend	ADS:5-Extend	ADS:5-Extend	Null
LOC_Os09g34870	Null,Null,ADS	Null	ADS,AAS:ADS	Null
LOC_Os09g38130	AAS,ADS	AAS,Null,EN	AAS,Null,EN	AAS,Null
LOC_Os09g39850	ADS:5-Extend	ADS:5-Extend	ADS:5-Extend,3-Extend	ADS:5-Extend
Rhizome Down
LOC_Os01g17470	AAS	AAS	AAS	AAS:5-Extend
LOC_Os01g13350	Null,ADS	Null,ADS:AAS,ADS	ADS,ADS	ADS,ADS,ADS
LOC_Os01g55220	Null	ADS:5-Extend	ADS:5-Extend	ADS:5-Extend
LOC_Os10g22980	ADS:5-Extend,AAS,AAS,Null	AAS,Null	ADS,AAS,Null,Null	5-Extend:AAS,AAS,Null
LOC_Os11g10280	IR	IR	IR	AAS:ES:ES:ADS,IR
LOC_Os12g16410	ADS:5-Extend	ADS:5-Extend	ADS	ADS:5-Extend
LOC_Os02g51950	Null	Null	IR:5-Extend	Null
LOC_Os02g44108	Null	Null	IR	Null
LOC_Os03g64170	AAS	AAS	AAS	AAS
LOC_Os04g49670	ADS:5-Extend	ADS:5-Extend	ADS:5-Extend	ADS:5-Extend
LOC_Os04g52880	5-Extend	ADS:5-Extend,5-Extend:ADS	5-Extend,5-Extend,ADS	ADS:5-Extend
LOC_Os04g53950	Null	ADS	ADS:3-Extend	ADS:5-Extend
LOC_Os04g58210	Null,3-Extend	5-Extend,AAS,AAS	Null,ADS,Null	5-Extend,AAS
LOC_Os05g31140	AAS,AAS:ADS,ADS	AAS:ADS	AAS:ADS	AAS:ADS
LOC_Os05g12410	AAS:3-Extend	AAS:3-Extend	AAS:3-Extend	AAS:3-Extend
