# Supplementary material for: Differential transcriptome profiling of chilling stress response between shoots and rhizomes of Oryza longistaminata using RNA sequencing
Source: PLoS One. 2017 Nov 30;12(11):e0188625. doi: 10.1371/journal.pone.0188625 (PMC5708648; doi:10.1371/journal.pone.0188625)
Supplement: S7 Table — (XLSX) [file pone.0188625.s007.xlsx]

## Sheet: Table S7
S7 Table. List of commonly induced genes with alternative splicing events in both shoots and rhizomes of O. longistaminata under 7d chilling stress.
Gene Code	Transcripts Structure Variant
	Shoots	Shoots-CK	Rhizome	Rhizome-CK
Up-regulated
LOC_Os01g06220	AAS:3-Extend	Null	AAS:3-Extend	Null
LOC_Os01g15640	AAS,ADS,Null	Null,Null	AAS,ADS:AAS,Null	AAS,ADS
LOC_Os01g18810	3-Extend,AAS	Null	AAS:3-Extend	Null
LOC_Os01g27230	Null,Null,IR,IR,IR	Null,IR,IR	Null,IR,Null,IR,IR	Null
LOC_Os01g42190	ADS,5-Extend,3-Extend	5-Extend,Null	IR:ADS,Null,3-Extend	Null
LOC_Os01g43740	Null,AAS:3-Extend	Null,AAS	AAS,AAS	Null
LOC_Os01g47910	ADS:5-Extend	Null	ADS:5-Extend	Null
LOC_Os01g48030	AAS:3-Extend	3-Extend	AAS:3-Extend	3-Extend
LOC_Os01g50410	ADS:5-Extend	ADS:5-Extend	ADS:5-Extend	ADS:5-Extend
LOC_Os01g50870	AAS:3-Extend	AAS:3-Extend	AAS:3-Extend	3-Extend
LOC_Os01g55520	ADS:IR:5-Extend,IR:3-Extend	Null	IR:5-Extend,5-Extend:IR:IR	Null
LOC_Os01g57440	AAS,3-Extend:ADS:5-Extend	3-Extend:ADS	3-Extend:ADS:5-Extend	3-Extend:ADS
LOC_Os01g64570	AAS:3-Extend	Null	AAS:3-Extend	Null
LOC_Os01g66544	ADS:5-Extend	ADS:5-Extend	ADS:5-Extend	ADS:5-Extend
LOC_Os01g70660	AAS,AAS	Null	AAS,AAS	Null
LOC_Os01g72530	3-Extend:ADS:5-Extend	Null	3-Extend:ADS:5-Extend	Null
LOC_Os02g08330	AAS:3-Extend	3-Extend	AAS:3-Extend	3-Extend
LOC_Os02g19770	ADS:5-Extend:3-Extend	Null	ADS:5-Extend	5-Extend
LOC_Os02g36530	AAS:3-Extend	5-Extend	AAS:3-Extend	AAS:3-Extend
LOC_Os02g38230	3-Extend,ADS:5-Extend	Null	AAS:3-Extend,ADS:5-Extend	Null
LOC_Os02g48850	ADS:5-Extend	Null	ADS:5-Extend	Null
LOC_Os02g50220	ADS,AAS	Null	ADS,AAS	Null
LOC_Os02g50940	AAS:3-Extend	Null	AAS:3-Extend	Null
LOC_Os02g52150	ADS,Null	ADS:5-Extend	ADS,Null	ADS:5-Extend
LOC_Os02g52170	AAS:3-Extend	3-Extend	AAS:3-Extend	5-Extend
LOC_Os02g52670	3-Extend:ADS:5-Extend	Null	AAS:3-Extend	Null
LOC_Os03g01740	ADS:5-Extend	5-Extend,Null	ADS:5-Extend	5-Extend,Null
LOC_Os03g07930	IR:5-Extend:ADS	Null	ADS:5-Extend:ES,IR:5-Extend	Null
LOC_Os03g14440	AAS:3-Extend	Null	AAS:3-Extend	Null
LOC_Os03g21640	5-Extend:ES,Null,AAS,Null	ES,Null	5-Extend:ES,Null,Null	ES,Null,Null
LOC_Os03g29250	IR:5-Extend,Null	5-Extend:3-Extend	IR:5-Extend,5-Extend	5-Extend
LOC_Os03g51390	AAS:3-Extend	AAS:3-Extend	AAS:3-Extend	5-Extend
LOC_Os03g52410	AAS:3-Extend	Null	AAS:3-Extend	5-Extend
LOC_Os03g58764	Null,AAS:3-Extend	AAS:3-Extend	ADS:IR:5-Extend,AAS:3-Extend	AAS,Null,AAS:3-Extend
LOC_Os03g59870	ADS:AAS	Null	ADS:AAS,ADS:AAS:ADS:ES:3-Extend	Null
LOC_Os04g14920	AAS:3-Extend	Null	AAS:3-Extend	Null
LOC_Os04g19370	AAS:ADS	Null	AAS	Null
LOC_Os04g34970	AAS:3-Extend	Null	AAS:3-Extend	Null
LOC_Os04g45590	5-Extend:IR,5-Extend,AAS:IR	5-Extend	IR:5-Extend,5-Extend:IR,Null	5-Extend
LOC_Os04g46270	AAS:IR:3-Extend	AAS	AAS:IR:3-Extend	Null
LOC_Os04g47110	AAS:IR:3-Extend	3-Extend,ADS:5-Extend	AAS:IR:3-Extend	3-Extend,ADS:5-Extend
LOC_Os04g49370	5-Extend,IR:5-Extend	5-Extend	AAS,5-Extend	Null
LOC_Os04g50820	5-Extend:IR,5-Extend:IR	Null	ES,IR,ES:IR,IR	Null
LOC_Os04g57340	AAS:3-Extend	AAS:3-Extend	AAS:3-Extend	AAS:3-Extend
LOC_Os05g27730	IR,Null,3-Extend	Null,Null	IR,Null,3-Extend	Null,Null
LOC_Os05g43550	Null,ES	5-Extend	ES,ADS:IR,IR	5-Extend:ADS,AAS
LOC_Os05g48400	EN	Null	EN	Null
LOC_Os06g05450	AAS:3-Extend	Null	AAS:3-Extend	Null
LOC_Os06g09990	AAS:IR:3-Extend,5-Extend	ADS:AAS,5-Extend	AAS:IR:3-Extend	AAS:IR:3-Extend,5-Extend
LOC_Os06g39875	5-Extend:AAS:IR	5-Extend:AAS	5-Extend:AAS:IR:3-Extend	5-Extend:AAS
LOC_Os06g47880	5-Extend,IR	Null	5-Extend,IR:3-Extend	Null
LOC_Os06g50230	ADS:5-Extend	Null	ADS:5-Extend	5-Extend
LOC_Os07g38190	IR:5-Extend	Null	IR:5-Extend	Null
LOC_Os08g03260	5-Extend,AAS:3-Extend	Null	5-Extend,AAS:3-Extend	Null
LOC_Os08g19210	ADS	ADS	ADS	ADS
LOC_Os08g27170	5-Extend:IR:3-Extend	5-Extend:3-Extend	5-Extend:IR:3-Extend	3-Extend
LOC_Os08g31280	ADS:IR:5-Extend,ADS:5-Extend	Null	AAS:3-Extend:ADS:5-Extend	Null
LOC_Os08g40919	Null,ADS	Null,ADS	Null,ADS	Null
LOC_Os08g42800	AAS:3-Extend	3-Extend	AAS:3-Extend	Null
LOC_Os08g45120	ADS:5-Extend,5-Extend:EN,EN	Null	ADS:5-Extend,5-Extend:EN,EN	Null
LOC_Os09g21710	AAS:3-Extend	5-Extend	AAS:3-Extend	Null
LOC_Os09g24580	IR:5-Extend	IR:5-Extend	IR:5-Extend	IR:5-Extend
LOC_Os09g25200	5-Extend,EN	Null	5-Extend,EN,EN	5-Extend
LOC_Os09g30490	ADS:5-Extend	ADS:5-Extend	ADS:5-Extend	Null
LOC_Os09g34870	Null,Null,ADS	Null	ADS,AAS:ADS	Null
LOC_Os10g33810	3-Extend,Null,IR,Null	Null	Null,IR,5-Extend	Null
LOC_Os11g04400	AAS:IR:3-Extend	Null	AAS:IR,3-Extend	Null
LOC_Os11g06770	3-Extend,AAS:5-Extend	Null	Null,5-Extend	Null
LOC_Os11g12650	Null,IR:5-Extend	AAS:IR:3-Extend	Null,IR:5-Extend	3-Extend:AAS,IR:3-Extend
LOC_Os12g04230	AAS:3-Extend	Null	AAS:3-Extend	Null
LOC_Os12g04450	ADS:5-Extend	Null	ADS:5-Extend	Null
LOC_Os12g05440	AAS:3-Extend	AAS:3-Extend	AAS:3-Extend	Null
LOC_Os12g05690	AAS:3-Extend	3-Extend	AAS:3-Extend	Null
LOC_Os12g06870	IR,AAS,AAS	Null,IR	Null,5-Extend:IR,AAS,Null	5-Extend:IR:IR,5-Extend:IR
LOC_Os12g08930	3-Extend:ADS:5-Extend	Null	IR:5-Extend,5-Extend	Null
LOC_Os12g16720	Null,IR:5-Extend	Null	Null,IR	Null
LOC_Os12g17804	AAS	Null	AAS:3-Extend,Null	Null
LOC_Os12g23700	ADS:5-Extend	ADS:5-Extend	ADS:5-Extend	3-Extend
LOC_Os12g39310	Null,Null,ADS,ADS	Null	Null,Null,ADS,ADS	Null
LOC_Os12g43680	IR:5-Extend	IR:5-Extend	IR:5-Extend	AAS
Down-regulated
LOC_Os01g13350	Null,ADS	Null,ADS:AAS,ADS	ADS,ADS	ADS,ADS,ADS
